# Supplementary material for: Improving macromolecular structure refinement with metal-coordination restraints
Source: Acta Crystallogr D Struct Biol. 2024 Dec 3;80(Pt 12):821–33. doi: 10.1107/S2059798324011458 (PMC11626771; doi:10.1107/S2059798324011458)
Supplement: Supplementary file 1 [file d-80-00821-sup1.csv]

Class	Added	Crd	COD	Used	N of occurences
bent	False	2		True	278
linear	False	2		True	2107
capped-linear	True	3	7126626_metalinfo_Au1_NB.pdb	False	1
t-shape	False	3		True	1613
pyramid	False	3		True	1680
trigonal-planar	False	3		True	3246
capped-trigonal-planar	True	4	4332881_metalinfo_Cu1_NB.pdb	False	1
bicapped-linear	True	4	7003868_metalinfo_Co1_NB.pdb	True	62
square-non-planar	True	4	1508613_metalinfo_Ag1_NB.pdb	True	103
trigonal-pyramid	False	4		True	3097
tetrahedral	False	4		True	24030
square-planar	False	4		True	27649
capped-square-planar	True	5	4071780_metalinfo_Pt1_NB.pdb	False	1
bicapped-trigonal-planar	True	5	7118101_metalinfo_Pt1_NB.pdb	True	88
tricapped-trigonal-planar	True	5	4070511_metalinfo_Pt9_NB.pdb	True	520
trigonal-bipyramid	False	5		True	8945
square-pyramid	False	5		True	15506
hexagonal-planar	False	6		True	14
sandwich_4h_2	True	6	1558778_metalinfo_Rh2_NB.pdb	True	25
sandwich_4_2	True	6	1558752_metalinfo_Rh6_NB.pdb	True	36
sandwich_5_1	True	6	4110095_metalinfo_Cu1_NB.pdb	True	63
trigonal-prism	False	6		True	910
bicapped-square-planar	True	6	1507592_metalinfo_Rh2_NB.pdb	True	1432
octahedral	False	6		True	81057
capped-trigonal-prism	False	7		False	0
capped-octahedral	False	7		False	0
sandwich_6_1	True	7	7120927_metalinfo_NI1_NB.pdb	True	17
sandwich_4_3	True	7	4075391_metalinfo_Fe2_NB.pdb	True	35
sandwich_4h_3	True	7	4083238_metalinfo_Fe1_NB.pdb	False	160
pentagonal-bipyramid	False	7		True	466
sandwich_5_2	True	7	7227676_metalinfo_CO1_NB.pdb	True	595
sandwich_4h_4h	True	8	7102334_metalinfo_Pt9_NB.pdb	False	1
sandwich_7_1	True	8	4328841_metalinfo_Zr_NB.pdb	True	2
sandwich_4h_4	True	8	4123388_metalinfo_Mo1_NB.pdb	True	2
sandwich_5_capped_1	True	8	4125787_metalinfo_Ru1_NB.pdb	False	9
sandwich_5h_3	True	8	7013773_metalinfo_Mo1A_NB.pdb	False	51
bicapped-octahedral	True	8	4069664_metalinfo_Ru1_NB.pdb	True	95
cubic	False	8		True	129
sandwich_6_2	True	8	4067378_metalinfo_Ru1_NB.pdb	True	129
hexagonal-bipyramid	False	8		True	275
elongated-triangular-bipyramid	True	8	4074228_metalinfo_K3_NB.pdb	True	534
dodecahedral	False	8		True	923
square-antiprosmatic	False	8		True	953
sandwich_5_3	False	8		True	3441
sandwich_7_2	True	9	4328844_metalinfo_Zr_NB.pdb	True	3
tricapped-trigonal-prismatic	False	9		True	7
sandwich_5_tricapped_i	True	9	4078534_metalinfo_Fe_NB.pdb	False	75
sandwich_5_4h	True	9	4081578_metalinfo_Fe1_NB.pdb	False	196
sandwich_5_4	False	9		True	198
sandwich_6_3	True	9	7021276_metalinfo_Cr_NB.pdb	True	1787
pentagonal-prosmatic	False	10		False	0
bicapped-square-antiprismatic	False	10		False	0
sandwich_5_5o	True	10	4080019_metalinfo_Fe_NB.pdb	False	1
sandwich_6_trigonal_pyramid	True	10		False	4
sandwich_6_4	True	10	7122332_metalinfo_Yb1_NB.pdb	True	9
sandwich_5_4_i	True	10	4128002_metalinfo_Ru1_NB.pdb	False	11
pentagonal-antiprosmatic	False	10		True	16
sandwich_7_3	True	10	4070696_metalinfo_Mo_NB.pdb	True	18
sandwich_5_tricapped_v	True	10	4063750_metalinfo_Mo1_NB.pdb	False	100
sandwich_5_square_pyramid	True	10		False	104
sandwich_5_5	False	10		True	4852
sandwich_5_pentagon_pyramid	True	11	4070559_metalinfo_U_NB.pdb	False	1
all-face-capped-trigonal-prismatic	False	11		False	0
sandwich_5_capped_square_pyramid	True	11	4070191_metalinfo_Ta1_NB.pdb	False	4
sandwich_8_3	True	11	4338644_metalinfo_Gd_NB.pdb	True	18
sandwich_5_4h_v	True	11	4077522_metalinfo_Mo1_NB.pdb	False	18
sandwich_5_5_i	True	11	4063984_metalinfo_Ti1_NB.pdb	False	160
sandwich_6_5	False	11		True	274
sea-mine	True	12	2008932_metalinfo_Th_NB.pdb	False	1
cuboctahedron	False	12		False	0
sandwich_5_hexagon_pyramid	True	12	4085450_metalinfo_U_NB.pdb	False	2
sandwich_8_4	True	12	4312469_metalinfo_Sm1_NB.pdb	True	4
paired-octahedral	True	12	7005479_metalinfo_Gd1_NB.pdb	True	21
sandwich_7_5	True	12	4070477_metalinfo_Zr1_NB.pdb	True	54
sandwich_6_6	False	12		False	110
sandwich_5_5_v	True	12	4067609_metalinfo_Ti_NB.pdb	False	888
sandwich_6_5_v	True	13	4104171_metalinfo_Ti1_NB.pdb	False	9
sandwich_8_5	True	13	4107951_metalinfo_Y1_NB.pdb	True	14
sandwich_5_5_vi	True	13	4064274_metalinfo_U_NB.pdb	False	184
sandwich_5_5_v_v_3d	True	14	7018775_metalinfo_Th1_NB.pdb	False	2
sandwich_6_6_v	True	14	2200763_metalinfo_Mo1_NB.pdb	False	4
sandwich_c5_5_i	True	14	4083908_metalinfo_Ti1_NB.pdb	False	12
sandwich_5_5_v_v	True	14	4079449_metalinfo_U1_NB.pdb	False	15
sandwich_8_5_i	True	14	4063637_metalinfo_U1_NB.pdb	False	22
sandwich_5_5_4	True	14	4064647_metalinfo_Zr(1)_NB.pdb	False	99
sandwich_6_6_triangle	True	15	4122212_metalinfo_U1_NB.pdb	False	3
sandwich_5_5_star	True	15	4073421_metalinfo_U1_NB.pdb	False	6
penta-trigonal-planar	True	15	1554157_metalinfo_Y1_NB.pdb	True	16
penta-trigonal-planar_i	True	16	4125468_metalinfo_Th1_NB.pdb	True	17
sandwich_8_8	True	16	2004620_metalinfo_Np_NB.pdb	True	40
penta-trigonal-planar_v	True	17	4314832_metalinfo_U1_NB.pdb	False	1
penta-trigonal-planar_i_i	True	17	4116260_metalinfo_U1_NB.pdb	True	2
sandwich_8_8_i	True	17	7109458_metalinfo_Th_NB.pdb	False	5
sandwich_8_8_v	True	18	4083047_metalinfo_Th1_NB.pdb	False	1
ball	True	24	2108722_metalinfo_Yb1_NB.pdb	True	9
