# Supplementary material for: Improving macromolecular structure refinement with metal-coordination restraints
Source: Acta Crystallogr D Struct Biol. 2024 Dec 3;80(Pt 12):821–33. doi: 10.1107/S2059798324011458 (PMC11626771; doi:10.1107/S2059798324011458)
Supplement: Supplementary file 2 [file d-80-00821-sup2.csv]

Metal	Class	File	MetalCoord
Ag	bent	18	TRUE
Ag	bicapped-trigonal-planar	21	TRUE
Ag	linear	328	TRUE
Ag	octahedral	128	TRUE
Ag	pyramid	18	TRUE
Ag	square-non-planar	15	TRUE
Ag	square-planar	177	TRUE
Ag	square-pyramid	82	TRUE
Ag	t-shape	473	TRUE
Ag	tetrahedral	1052	TRUE
Ag	trigonal-bipyramid	101	TRUE
Ag	trigonal-planar	513	TRUE
Ag	trigonal-prism	30	TRUE
Ag	trigonal-pyramid	408	TRUE
Al	bent	25	TRUE
Al	bicapped-linear	14	TRUE
Al	linear	2	TRUE
Al	octahedral	960	TRUE
Al	pyramid	48	TRUE
Al	sandwich_4_2	1	TRUE
Al	sandwich_5_2	3	TRUE
Al	square-planar	4	TRUE
Al	square-pyramid	58	TRUE
Al	tetrahedral	2353	TRUE
Al	trigonal-bipyramid	361	TRUE
Al	trigonal-planar	93	TRUE
Al	trigonal-pyramid	81	TRUE
Au	bent	4	TRUE
Au	linear	1264	TRUE
Au	octahedral	14	TRUE
Au	square-planar	1270	TRUE
Au	square-pyramid	38	TRUE
Au	t-shape	45	TRUE
Au	tetrahedral	10	TRUE
Au	trigonal-planar	79	TRUE
Au	trigonal-pyramid	8	TRUE
Ba	cubic	10	TRUE
Ba	dodecahedral	18	TRUE
Ba	octahedral	5	TRUE
Ba	pentagonal-antiprosmatic	5	TRUE
Ba	sandwich_5_5_v	2	FALSE
Ba	sandwich_5_5_vi	6	FALSE
Ba	square-antiprosmatic	16	TRUE
Be	linear	5	TRUE
Be	sandwich_5_1	6	TRUE
Be	tetrahedral	281	TRUE
Be	trigonal-planar	44	TRUE
Bi	bent	6	TRUE
Bi	dodecahedral	26	TRUE
Bi	octahedral	769	TRUE
Bi	pyramid	463	TRUE
Bi	square-antiprosmatic	33	TRUE
Bi	square-pyramid	144	TRUE
Bi	tetrahedral	6	TRUE
Bi	trigonal-bipyramid	51	TRUE
Bi	trigonal-pyramid	2	TRUE
Ca	cubic	2	TRUE
Ca	dodecahedral	104	TRUE
Ca	hexagonal-bipyramid	4	TRUE
Ca	octahedral	290	TRUE
Ca	pentagonal-antiprosmatic	2	TRUE
Ca	sandwich_5_5_i	3	FALSE
Ca	sandwich_5_5_v	8	FALSE
Ca	sandwich_5_5_vi	3	FALSE
Ca	sandwich_6_3	1	TRUE
Ca	square-antiprosmatic	89	TRUE
Ca	tetrahedral	9	TRUE
Ca	trigonal-bipyramid	14	TRUE
Cd	bent	1	TRUE
Cd	cubic	20	TRUE
Cd	dodecahedral	60	TRUE
Cd	hexagonal-bipyramid	8	TRUE
Cd	linear	4	TRUE
Cd	octahedral	3245	TRUE
Cd	sandwich_4h_4	1	TRUE
Cd	square-antiprosmatic	70	TRUE
Cd	square-pyramid	411	TRUE
Cd	tetrahedral	824	TRUE
Cd	trigonal-bipyramid	171	TRUE
Cd	trigonal-prism	167	TRUE
Cd	trigonal-pyramid	324	TRUE
Ce	dodecahedral	21	TRUE
Ce	octahedral	19	TRUE
Ce	paired-octahedral	10	TRUE
Ce	penta-trigonal-planar	2	TRUE
Ce	penta-trigonal-planar_i	4	TRUE
Ce	sandwich_5_5_v	8	FALSE
Ce	sandwich_5_5_vi	5	FALSE
Ce	sandwich_5_square_pyramid	1	FALSE
Ce	sandwich_8_3	1	TRUE
Ce	sandwich_8_8	5	TRUE
Ce	square-antiprosmatic	71	TRUE
Ce	trigonal-prism	5	TRUE
Co	bent	2	TRUE
Co	bicapped-square-planar	6	TRUE
Co	bicapped-trigonal-planar	3	TRUE
Co	dodecahedral	1	TRUE
Co	linear	18	TRUE
Co	octahedral	9884	TRUE
Co	sandwich_4_3	6	TRUE
Co	sandwich_4h_2	1	TRUE
Co	sandwich_4h_3	5	FALSE
Co	sandwich_5_2	87	TRUE
Co	sandwich_5_3	111	TRUE
Co	sandwich_5_4	13	TRUE
Co	sandwich_5_4h	85	FALSE
Co	sandwich_5_5	199	TRUE
Co	sandwich_5_tricapped_i	2	FALSE
Co	sandwich_5h_3	4	FALSE
Co	sandwich_6_1	5	TRUE
Co	sandwich_6_2	13	TRUE
Co	sandwich_6_5	28	TRUE
Co	sandwich_6_6	4	FALSE
Co	square-planar	313	TRUE
Co	square-pyramid	541	TRUE
Co	t-shape	45	TRUE
Co	tetrahedral	1723	TRUE
Co	tricapped-trigonal-planar	7	TRUE
Co	trigonal-bipyramid	861	TRUE
Co	trigonal-planar	93	TRUE
Co	trigonal-prism	72	TRUE
Co	trigonal-pyramid	171	TRUE
Cr	bicapped-octahedral	3	TRUE
Cr	linear	3	TRUE
Cr	octahedral	2072	TRUE
Cr	pentagonal-bipyramid	1	TRUE
Cr	sandwich_4h_3	1	FALSE
Cr	sandwich_5_2	20	TRUE
Cr	sandwich_5_3	97	TRUE
Cr	sandwich_5_4	16	TRUE
Cr	sandwich_5_5	28	TRUE
Cr	sandwich_5_5_i	10	FALSE
Cr	sandwich_5_5_v	1	FALSE
Cr	sandwich_5_tricapped_i	1	FALSE
Cr	sandwich_5h_3	2	FALSE
Cr	sandwich_6_3	259	TRUE
Cr	sandwich_6_6	23	FALSE
Cr	sandwich_7_5	8	TRUE
Cr	square-planar	63	TRUE
Cr	square-pyramid	68	TRUE
Cr	tetrahedral	301	TRUE
Cr	trigonal-bipyramid	18	TRUE
Cr	trigonal-planar	13	TRUE
Cr	trigonal-pyramid	24	TRUE
Cs	octahedral	4	TRUE
Cs	pyramid	9	TRUE
Cs	sandwich_6_5	1	TRUE
Cs	sandwich_6_6	2	FALSE
Cs	square-planar	9	TRUE
Cs	t-shape	11	TRUE
Cs	trigonal-planar	13	TRUE
Cu	bent	3	TRUE
Cu	linear	283	TRUE
Cu	octahedral	5622	TRUE
Cu	sandwich_4_3	1	TRUE
Cu	sandwich_4h_3	1	FALSE
Cu	sandwich_5_1	7	TRUE
Cu	sandwich_6_1	1	TRUE
Cu	square-planar	4852	TRUE
Cu	square-pyramid	6865	TRUE
Cu	t-shape	228	TRUE
Cu	tetrahedral	2696	TRUE
Cu	tricapped-trigonal-planar	45	TRUE
Cu	trigonal-bipyramid	1674	TRUE
Cu	trigonal-planar	1428	TRUE
Cu	trigonal-prism	13	TRUE
Cu	trigonal-pyramid	439	TRUE
Dy	sandwich_5_5_4	1	FALSE
Dy	sandwich_5_5_i	4	FALSE
Dy	sandwich_5_5_v	12	FALSE
Dy	sandwich_5_5_v_v	1	FALSE
Dy	sandwich_5_5_vi	5	FALSE
Dy	sandwich_5_square_pyramid	4	FALSE
Dy	sandwich_6_3	1	TRUE
Dy	sandwich_8_5	2	TRUE
Dy	sandwich_8_8	3	TRUE
Dy	square-antiprosmatic	3	TRUE
Er	dodecahedral	1	TRUE
Er	sandwich_4h_3	1	FALSE
Er	sandwich_5_5_4	5	FALSE
Er	sandwich_5_5_v	6	FALSE
Er	sandwich_5_5_vi	3	FALSE
Er	sandwich_5_square_pyramid	5	FALSE
Er	sandwich_6_3	1	TRUE
Er	sandwich_6_5_v	1	FALSE
Er	sandwich_8_3	4	TRUE
Er	sandwich_8_5	1	TRUE
Er	sandwich_8_8	3	TRUE
Er	square-antiprosmatic	1	TRUE
Eu	cubic	3	TRUE
Eu	dodecahedral	8	TRUE
Eu	octahedral	9	TRUE
Eu	sandwich_5_5_4	1	FALSE
Eu	sandwich_5_5_i	2	FALSE
Eu	sandwich_5_5_v	4	FALSE
Eu	sandwich_5_5_vi	1	FALSE
Eu	sandwich_5_capped_square_pyramid	1	FALSE
Eu	sandwich_6_4	2	TRUE
Eu	square-antiprosmatic	11	TRUE
Fe	bent	2	TRUE
Fe	bicapped-square-planar	3	TRUE
Fe	dodecahedral	12	TRUE
Fe	linear	19	TRUE
Fe	octahedral	8165	TRUE
Fe	pyramid	32	TRUE
Fe	sandwich_4_3	7	TRUE
Fe	sandwich_4h_3	92	FALSE
Fe	sandwich_5_1	3	TRUE
Fe	sandwich_5_2	74	TRUE
Fe	sandwich_5_3	551	TRUE
Fe	sandwich_5_4	7	TRUE
Fe	sandwich_5_4_i	1	FALSE
Fe	sandwich_5_4h	15	FALSE
Fe	sandwich_5_5	4422	TRUE
Fe	sandwich_5_tricapped_i	4	FALSE
Fe	sandwich_5h_3	8	FALSE
Fe	sandwich_6_1	1	TRUE
Fe	sandwich_6_2	20	TRUE
Fe	sandwich_6_3	6	TRUE
Fe	sandwich_6_5	62	TRUE
Fe	sandwich_6_6	10	FALSE
Fe	sandwich_8_8	1	TRUE
Fe	square-antiprosmatic	1	TRUE
Fe	square-planar	125	TRUE
Fe	square-pyramid	605	TRUE
Fe	t-shape	38	TRUE
Fe	tetrahedral	1123	TRUE
Fe	trigonal-bipyramid	695	TRUE
Fe	trigonal-planar	198	TRUE
Fe	trigonal-prism	97	TRUE
Fe	trigonal-pyramid	105	TRUE
Gd	octahedral	1	TRUE
Gd	sandwich_5_5_4	2	FALSE
Gd	sandwich_5_5_v	4	FALSE
Gd	sandwich_5_5_vi	2	FALSE
Gd	sandwich_5_square_pyramid	2	FALSE
Gd	sandwich_6_3	1	TRUE
Gd	sandwich_8_3	2	TRUE
Gd	sandwich_8_8	1	TRUE
Hf	octahedral	7	TRUE
Hf	sandwich_5_5_4	7	FALSE
Hf	sandwich_5_5_i	3	FALSE
Hf	sandwich_5_5_v	34	FALSE
Hf	sandwich_5_5_v_v	2	FALSE
Hf	sandwich_5_5_vi	5	FALSE
Hf	sandwich_5_tricapped_v	6	FALSE
Hf	sandwich_6_5_v	1	FALSE
Hf	sandwich_c5_5_i	3	FALSE
Hg	bent	8	TRUE
Hg	cubic	2	TRUE
Hg	linear	88	TRUE
Hg	octahedral	71	TRUE
Hg	square-planar	10	TRUE
Hg	square-pyramid	19	TRUE
Hg	t-shape	140	TRUE
Hg	tetrahedral	505	TRUE
Hg	trigonal-bipyramid	43	TRUE
Hg	trigonal-planar	59	TRUE
Hg	trigonal-prism	12	TRUE
Hg	trigonal-pyramid	228	TRUE
Ho	sandwich_5_5_v	2	FALSE
Ho	sandwich_8_8	1	TRUE
Ho	square-antiprosmatic	1	TRUE
Ir	bent	1	TRUE
Ir	bicapped-octahedral	13	TRUE
Ir	bicapped-square-planar	430	TRUE
Ir	bicapped-trigonal-planar	4	TRUE
Ir	linear	2	TRUE
Ir	octahedral	1971	TRUE
Ir	pentagonal-bipyramid	14	TRUE
Ir	sandwich_4_3	2	TRUE
Ir	sandwich_4h_2	1	TRUE
Ir	sandwich_4h_3	15	FALSE
Ir	sandwich_5_1	7	TRUE
Ir	sandwich_5_2	113	TRUE
Ir	sandwich_5_3	1007	TRUE
Ir	sandwich_5_4	12	TRUE
Ir	sandwich_5_4h	41	FALSE
Ir	sandwich_5_5	4	TRUE
Ir	sandwich_5_tricapped_i	9	FALSE
Ir	sandwich_5h_3	12	FALSE
Ir	sandwich_6_1	2	TRUE
Ir	sandwich_6_2	1	TRUE
Ir	sandwich_6_3	1	TRUE
Ir	sandwich_6_5	7	TRUE
Ir	square-planar	364	TRUE
Ir	square-pyramid	419	TRUE
Ir	t-shape	57	TRUE
Ir	tetrahedral	9	TRUE
Ir	trigonal-bipyramid	33	TRUE
Ir	trigonal-planar	11	TRUE
Ir	trigonal-pyramid	14	TRUE
K	bent	5	TRUE
K	bicapped-trigonal-planar	1	TRUE
K	cubic	29	TRUE
K	dodecahedral	23	TRUE
K	hexagonal-bipyramid	174	TRUE
K	hexagonal-planar	14	TRUE
K	linear	3	TRUE
K	octahedral	176	TRUE
K	pentagonal-antiprosmatic	9	TRUE
K	sandwich_5_4	1	TRUE
K	sandwich_5_4_i	1	FALSE
K	sandwich_5_5	1	TRUE
K	sandwich_5_5_i	4	FALSE
K	sandwich_5_5_v	3	FALSE
K	sandwich_5_hexagon_pyramid	1	FALSE
K	sandwich_6_3	1	TRUE
K	sandwich_6_6	1	FALSE
K	sandwich_8_4	1	TRUE
K	sandwich_8_8	1	TRUE
K	tetrahedral	22	TRUE
K	trigonal-planar	24	TRUE
K	trigonal-prism	41	TRUE
K	trigonal-prism2	534	TRUE
La	dodecahedral	81	TRUE
La	octahedral	11	TRUE
La	paired-octahedral	9	TRUE
La	penta-trigonal-planar	3	TRUE
La	penta-trigonal-planar_i_i	1	TRUE
La	sandwich_5_5_v	8	FALSE
La	sandwich_5_5_vi	7	FALSE
La	sandwich_5_square_pyramid	2	FALSE
La	sandwich_6_3	1	TRUE
La	sandwich_8_8	1	TRUE
La	trigonal-prism	5	TRUE
Li	bent	7	TRUE
Li	bicapped-linear	48	TRUE
Li	linear	2	TRUE
Li	octahedral	240	TRUE
Li	pyramid	68	TRUE
Li	sandwich_4_2	2	TRUE
Li	sandwich_4_3	1	TRUE
Li	sandwich_5_1	4	TRUE
Li	sandwich_5_2	1	TRUE
Li	square-antiprosmatic	37	TRUE
Li	square-planar	30	TRUE
Li	square-pyramid	97	TRUE
Li	t-shape	27	TRUE
Li	tetrahedral	1382	TRUE
Li	trigonal-bipyramid	127	TRUE
Li	trigonal-planar	221	TRUE
Li	trigonal-prism	11	TRUE
Li	trigonal-pyramid	85	TRUE
Lu	dodecahedral	2	TRUE
Lu	octahedral	4	TRUE
Lu	penta-trigonal-planar	1	TRUE
Lu	sandwich_4h_3	1	FALSE
Lu	sandwich_5_3	1	TRUE
Lu	sandwich_5_4	1	TRUE
Lu	sandwich_5_5_i	1	FALSE
Lu	sandwich_5_5_v	6	FALSE
Lu	sandwich_5_square_pyramid	1	FALSE
Lu	sandwich_6_3	5	TRUE
Lu	sandwich_8_3	1	TRUE
Lu	sandwich_8_8	1	TRUE
Lu	square-antiprosmatic	8	TRUE
Mg	bent	2	TRUE
Mg	linear	1	TRUE
Mg	octahedral	1063	TRUE
Mg	sandwich_4h_2	1	TRUE
Mg	sandwich_5_2	6	TRUE
Mg	sandwich_5_3	1	TRUE
Mg	sandwich_6_6	3	FALSE
Mg	square-planar	11	TRUE
Mg	square-pyramid	44	TRUE
Mg	tetrahedral	242	TRUE
Mg	trigonal-bipyramid	70	TRUE
Mg	trigonal-planar	27	TRUE
Mg	trigonal-prism	8	TRUE
Mg	trigonal-pyramid	12	TRUE
Mn	bicapped-octahedral	9	TRUE
Mn	dodecahedral	14	TRUE
Mn	linear	5	TRUE
Mn	octahedral	6789	TRUE
Mn	sandwich_4_3	1	TRUE
Mn	sandwich_4h_3	11	FALSE
Mn	sandwich_5_2	3	TRUE
Mn	sandwich_5_3	154	TRUE
Mn	sandwich_5_4	15	TRUE
Mn	sandwich_5_4h	2	FALSE
Mn	sandwich_5_5	3	TRUE
Mn	sandwich_5_tricapped_i	1	FALSE
Mn	sandwich_5h_3	3	FALSE
Mn	sandwich_6_3	21	TRUE
Mn	square-antiprosmatic	7	TRUE
Mn	square-planar	72	TRUE
Mn	square-pyramid	534	TRUE
Mn	tetrahedral	372	TRUE
Mn	trigonal-bipyramid	306	TRUE
Mn	trigonal-planar	17	TRUE
Mn	trigonal-prism	115	TRUE
Mn	trigonal-pyramid	81	TRUE
Mo	bicapped-octahedral	2	TRUE
Mo	dodecahedral	32	TRUE
Mo	octahedral	12959	TRUE
Mo	pentagonal-bipyramid	237	TRUE
Mo	sandwich_4h_3	7	FALSE
Mo	sandwich_4h_4	1	TRUE
Mo	sandwich_5_2	5	TRUE
Mo	sandwich_5_3	42	TRUE
Mo	sandwich_5_4	68	TRUE
Mo	sandwich_5_4h_v	5	FALSE
Mo	sandwich_5_5	3	TRUE
Mo	sandwich_5_5_i	4	FALSE
Mo	sandwich_5_5_v	34	FALSE
Mo	sandwich_5_square_pyramid	8	FALSE
Mo	sandwich_5_tricapped_i	5	FALSE
Mo	sandwich_5_tricapped_v	35	FALSE
Mo	sandwich_6_3	36	TRUE
Mo	sandwich_6_4	3	TRUE
Mo	sandwich_6_6	7	FALSE
Mo	sandwich_6_6_v	2	FALSE
Mo	sandwich_7_2	2	TRUE
Mo	sandwich_7_3	16	TRUE
Mo	square-antiprosmatic	103	TRUE
Mo	square-pyramid	1112	TRUE
Mo	tetrahedral	874	TRUE
Mo	trigonal-bipyramid	86	TRUE
Mo	trigonal-prism	58	TRUE
Mo	trigonal-pyramid	37	TRUE
Na	bent	4	TRUE
Na	cubic	56	TRUE
Na	dodecahedral	33	TRUE
Na	hexagonal-bipyramid	73	TRUE
Na	linear	1	TRUE
Na	octahedral	1833	TRUE
Na	pyramid	73	TRUE
Na	sandwich_8_3	1	TRUE
Na	sandwich_8_4	1	TRUE
Na	sandwich_8_8	4	TRUE
Na	square-antiprosmatic	30	TRUE
Na	square-planar	101	TRUE
Na	square-pyramid	228	TRUE
Na	tetrahedral	123	TRUE
Na	trigonal-bipyramid	208	TRUE
Na	trigonal-planar	76	TRUE
Na	trigonal-prism	146	TRUE
Na	trigonal-pyramid	70	TRUE
Nd	octahedral	4	TRUE
Nd	sandwich_5_5_v	6	FALSE
Nd	sandwich_5_5_vi	5	FALSE
Nd	sandwich_5_hexagon_pyramid	1	FALSE
Nd	sandwich_5_square_pyramid	1	FALSE
Nd	sandwich_6_trigonal_pyramid	1	FALSE
Nd	sandwich_8_5	1	TRUE
Nd	sandwich_8_8	2	TRUE
Nd	sandwich_c5_5_i	1	FALSE
Ni	bent	3	TRUE
Ni	bicapped-trigonal-planar	23	TRUE
Ni	linear	22	TRUE
Ni	octahedral	7294	TRUE
Ni	pyramid	56	TRUE
Ni	sandwich_4_2	4	TRUE
Ni	sandwich_4_3	4	TRUE
Ni	sandwich_4h_3	1	FALSE
Ni	sandwich_5_1	18	TRUE
Ni	sandwich_5_2	79	TRUE
Ni	sandwich_5_4	3	TRUE
Ni	sandwich_5_4h	2	FALSE
Ni	sandwich_5_5	14	TRUE
Ni	sandwich_5_capped_1	1	FALSE
Ni	sandwich_6_1	8	TRUE
Ni	sandwich_6_2	1	TRUE
Ni	sandwich_6_6	1	FALSE
Ni	square-planar	4438	TRUE
Ni	square-pyramid	359	TRUE
Ni	t-shape	252	TRUE
Ni	tetrahedral	388	TRUE
Ni	tricapped-trigonal-planar	95	TRUE
Ni	trigonal-bipyramid	199	TRUE
Ni	trigonal-planar	81	TRUE
Ni	trigonal-pyramid	93	TRUE
Np	sandwich_6_6_triangle	1	FALSE
Np	sandwich_8_8	1	TRUE
Os	bent	1	TRUE
Os	bicapped-octahedral	6	TRUE
Os	octahedral	576	TRUE
Os	pentagonal-bipyramid	25	TRUE
Os	sandwich_4h_3	1	FALSE
Os	sandwich_5_1	5	TRUE
Os	sandwich_5_2	3	TRUE
Os	sandwich_5_3	27	TRUE
Os	sandwich_5_5	1	TRUE
Os	sandwich_5_capped_1	1	FALSE
Os	sandwich_5_tricapped_i	4	FALSE
Os	sandwich_6_2	15	TRUE
Os	sandwich_6_3	138	TRUE
Os	sandwich_6_6	4	FALSE
Os	square-planar	8	TRUE
Os	square-pyramid	87	TRUE
Os	t-shape	45	TRUE
Os	tetrahedral	8	TRUE
Os	trigonal-bipyramid	34	TRUE
Os	trigonal-prism	5	TRUE
Pb	bent	36	TRUE
Pb	hexagonal-bipyramid	7	TRUE
Pb	octahedral	517	TRUE
Pb	pyramid	70	TRUE
Pb	square-non-planar	19	TRUE
Pb	square-planar	3	TRUE
Pb	square-pyramid	17	TRUE
Pb	tetrahedral	14	TRUE
Pb	trigonal-bipyramid	9	TRUE
Pb	trigonal-pyramid	3	TRUE
Pd	bent	2	TRUE
Pd	bicapped-square-planar	18	TRUE
Pd	bicapped-trigonal-planar	15	TRUE
Pd	linear	20	TRUE
Pd	octahedral	96	TRUE
Pd	sandwich_4_2	8	TRUE
Pd	sandwich_4_3	1	TRUE
Pd	sandwich_4h_2	1	TRUE
Pd	sandwich_5_2	11	TRUE
Pd	sandwich_6_2	1	TRUE
Pd	square-planar	8287	TRUE
Pd	square-pyramid	63	TRUE
Pd	t-shape	61	TRUE
Pd	tetrahedral	11	TRUE
Pd	tricapped-trigonal-planar	319	TRUE
Pd	trigonal-bipyramid	6	TRUE
Pd	trigonal-planar	12	TRUE
Pr	octahedral	2	TRUE
Pr	penta-trigonal-planar	2	TRUE
Pr	sandwich_5_5_v	2	FALSE
Pr	sandwich_8_8	1	TRUE
Pt	bent	1	TRUE
Pt	bicapped-square-planar	104	TRUE
Pt	bicapped-trigonal-planar	16	TRUE
Pt	linear	10	TRUE
Pt	octahedral	785	TRUE
Pt	sandwich_4_2	6	TRUE
Pt	sandwich_4h_2	4	TRUE
Pt	sandwich_4h_3	2	FALSE
Pt	sandwich_4h_4h	1	FALSE
Pt	sandwich_5_2	9	TRUE
Pt	sandwich_5_3	2	TRUE
Pt	sandwich_6_2	1	TRUE
Pt	sandwich_6_6	1	FALSE
Pt	square-planar	6328	TRUE
Pt	square-pyramid	75	TRUE
Pt	t-shape	116	TRUE
Pt	tetrahedral	18	TRUE
Pt	tricapped-trigonal-planar	37	TRUE
Pt	trigonal-bipyramid	8	TRUE
Pt	trigonal-planar	28	TRUE
Pt	trigonal-pyramid	6	TRUE
Pu	dodecahedral	1	TRUE
Pu	octahedral	6	TRUE
Pu	square-antiprosmatic	3	TRUE
Rb	octahedral	2	TRUE
Rb	pyramid	5	TRUE
Rb	sandwich_8_8_i	1	FALSE
Rb	square-non-planar	2	TRUE
Re	bicapped-octahedral	4	TRUE
Re	dodecahedral	46	TRUE
Re	octahedral	2652	TRUE
Re	sandwich_4h_3	1	FALSE
Re	sandwich_5_2	5	TRUE
Re	sandwich_5_3	85	TRUE
Re	sandwich_5_4	3	TRUE
Re	sandwich_5_5_i	2	FALSE
Re	sandwich_5h_3	1	FALSE
Re	sandwich_6_3	16	TRUE
Re	sandwich_6_6	16	FALSE
Re	square-pyramid	115	TRUE
Re	t-shape	4	TRUE
Re	tetrahedral	364	TRUE
Re	trigonal-bipyramid	68	TRUE
Re	trigonal-planar	3	TRUE
Re	trigonal-prism	3	TRUE
Rh	bicapped-square-planar	861	TRUE
Rh	bicapped-trigonal-planar	4	TRUE
Rh	hexagonal-bipyramid	8	TRUE
Rh	octahedral	585	TRUE
Rh	sandwich_4_2	15	TRUE
Rh	sandwich_4_3	9	TRUE
Rh	sandwich_4h_2	17	TRUE
Rh	sandwich_4h_3	11	FALSE
Rh	sandwich_5_2	68	TRUE
Rh	sandwich_5_3	599	TRUE
Rh	sandwich_5_4	3	TRUE
Rh	sandwich_5_4h	39	FALSE
Rh	sandwich_5_5	10	TRUE
Rh	sandwich_5_capped_1	1	FALSE
Rh	sandwich_5_tricapped_i	18	FALSE
Rh	sandwich_5h_3	6	FALSE
Rh	sandwich_6_2	25	TRUE
Rh	sandwich_6_3	2	TRUE
Rh	square-planar	913	TRUE
Rh	square-pyramid	163	TRUE
Rh	tetrahedral	16	TRUE
Rh	tricapped-trigonal-planar	17	TRUE
Rh	trigonal-bipyramid	34	TRUE
Ru	bent	3	TRUE
Ru	bicapped-octahedral	45	TRUE
Ru	bicapped-square-planar	10	TRUE
Ru	bicapped-trigonal-planar	1	TRUE
Ru	linear	4	TRUE
Ru	octahedral	1812	TRUE
Ru	pentagonal-bipyramid	11	TRUE
Ru	pyramid	4	TRUE
Ru	sandwich_4_3	1	TRUE
Ru	sandwich_4h_3	2	FALSE
Ru	sandwich_5_1	8	TRUE
Ru	sandwich_5_2	103	TRUE
Ru	sandwich_5_3	593	TRUE
Ru	sandwich_5_4	3	TRUE
Ru	sandwich_5_4_i	8	FALSE
Ru	sandwich_5_4h	12	FALSE
Ru	sandwich_5_5	161	TRUE
Ru	sandwich_5_5_i	2	FALSE
Ru	sandwich_5_capped_1	5	FALSE
Ru	sandwich_5_tricapped_i	6	FALSE
Ru	sandwich_5_tricapped_v	5	FALSE
Ru	sandwich_5h_3	11	FALSE
Ru	sandwich_6_2	51	TRUE
Ru	sandwich_6_3	1280	TRUE
Ru	sandwich_6_4	1	TRUE
Ru	sandwich_6_5	175	TRUE
Ru	sandwich_6_6	22	FALSE
Ru	sandwich_7_5	2	TRUE
Ru	square-planar	96	TRUE
Ru	square-pyramid	733	TRUE
Ru	tetrahedral	24	TRUE
Ru	trigonal-bipyramid	132	TRUE
Ru	trigonal-pyramid	171	TRUE
Sb	bent	10	TRUE
Sb	octahedral	1571	TRUE
Sb	pyramid	223	TRUE
Sb	sandwich_6_6	1	FALSE
Sb	square-pyramid	80	TRUE
Sb	tetrahedral	126	TRUE
Sb	trigonal-bipyramid	57	TRUE
Sc	octahedral	69	TRUE
Sc	sandwich_5_3	8	TRUE
Sc	sandwich_5_4h_v	2	FALSE
Sc	sandwich_5_5_i	12	FALSE
Sc	sandwich_5_5_v	5	FALSE
Sc	sandwich_5_tricapped_i	1	FALSE
Sc	sandwich_5_tricapped_v	2	FALSE
Sc	sandwich_6_3	1	TRUE
Sc	trigonal-bipyramid	8	TRUE
Sm	bicapped-octahedral	2	TRUE
Sm	cubic	1	TRUE
Sm	dodecahedral	15	TRUE
Sm	octahedral	15	TRUE
Sm	penta-trigonal-planar	2	TRUE
Sm	sandwich_5_5_4	3	FALSE
Sm	sandwich_5_5_i	8	FALSE
Sm	sandwich_5_5_v	52	FALSE
Sm	sandwich_5_5_vi	12	FALSE
Sm	sandwich_6_5_v	1	FALSE
Sm	sandwich_6_6_triangle	1	FALSE
Sm	sandwich_6_6_v	1	FALSE
Sm	sandwich_8_3	1	TRUE
Sm	sandwich_8_4	1	TRUE
Sm	sandwich_8_5	2	TRUE
Sm	sandwich_8_8	2	TRUE
Sm	square-antiprosmatic	19	TRUE
Sm	trigonal-bipyramid	1	TRUE
Sn	bent	58	TRUE
Sn	octahedral	1025	TRUE
Sn	pyramid	473	TRUE
Sn	sandwich_5_1	2	TRUE
Sn	sandwich_5_2	1	TRUE
Sn	sandwich_5_3	2	TRUE
Sn	square-antiprosmatic	7	TRUE
Sn	square-non-planar	66	TRUE
Sn	square-planar	14	TRUE
Sn	square-pyramid	57	TRUE
Sn	tetrahedral	1221	TRUE
Sn	trigonal-bipyramid	1198	TRUE
Sn	trigonal-pyramid	199	TRUE
Sr	cubic	4	TRUE
Sr	dodecahedral	22	TRUE
Sr	hexagonal-bipyramid	1	TRUE
Sr	octahedral	4	TRUE
Sr	sandwich_5_5_i	1	FALSE
Sr	square-antiprosmatic	19	TRUE
Sr	square-non-planar	1	TRUE
Ta	octahedral	118	TRUE
Ta	sandwich_5_3	13	TRUE
Ta	sandwich_5_4	4	TRUE
Ta	sandwich_5_4h_v	7	FALSE
Ta	sandwich_5_5_4	3	FALSE
Ta	sandwich_5_5_v	4	FALSE
Ta	sandwich_5_5_vi	1	FALSE
Ta	sandwich_5_capped_square_pyramid	2	FALSE
Ta	sandwich_5_square_pyramid	16	FALSE
Ta	sandwich_5_tricapped_i	4	FALSE
Ta	sandwich_5_tricapped_v	9	FALSE
Ta	sandwich_6_3	1	TRUE
Ta	sandwich_6_5_v	3	FALSE
Ta	sandwich_7_5	1	TRUE
Ta	tetrahedral	20	TRUE
Tb	cubic	2	TRUE
Tb	dodecahedral	2	TRUE
Tb	sandwich_5_5_v	2	FALSE
Tb	sandwich_5_5_v_v	1	FALSE
Tb	sandwich_5_5_vi	1	FALSE
Tb	sandwich_8_5	1	TRUE
Tb	square-antiprosmatic	4	TRUE
Tc	octahedral	89	TRUE
Tc	sandwich_5_3	3	TRUE
Tc	sandwich_6_6	8	FALSE
Tc	square-pyramid	19	TRUE
Tc	trigonal-bipyramid	5	TRUE
Te	bent	67	TRUE
Te	dodecahedral	2	TRUE
Te	octahedral	210	TRUE
Te	pyramid	61	TRUE
Te	square-planar	13	TRUE
Te	square-pyramid	35	TRUE
Te	t-shape	48	TRUE
Te	tetrahedral	5	TRUE
Th	octahedral	3	TRUE
Th	penta-trigonal-planar	2	TRUE
Th	penta-trigonal-planar_i	1	TRUE
Th	sandwich_5_5_4	12	FALSE
Th	sandwich_5_5_v	32	FALSE
Th	sandwich_5_5_v_v	6	FALSE
Th	sandwich_5_5_vi	16	FALSE
Th	sandwich_5_square_pyramid	1	FALSE
Th	sandwich_8_5_i	3	FALSE
Th	sandwich_8_8	3	TRUE
Th	sandwich_8_8_i	4	FALSE
Th	sandwich_8_8_v	1	FALSE
Th	square-antiprosmatic	11	TRUE
Ti	octahedral	734	TRUE
Ti	pentagonal-bipyramid	28	TRUE
Ti	sandwich_4h_3	1	FALSE
Ti	sandwich_5_3	78	TRUE
Ti	sandwich_5_4	1	TRUE
Ti	sandwich_5_4_i	1	FALSE
Ti	sandwich_5_5_4	3	FALSE
Ti	sandwich_5_5_i	58	FALSE
Ti	sandwich_5_5_v	208	FALSE
Ti	sandwich_5_5_vi	4	FALSE
Ti	sandwich_5_capped_1	1	FALSE
Ti	sandwich_5_square_pyramid	7	FALSE
Ti	sandwich_5_tricapped_i	10	FALSE
Ti	sandwich_5_tricapped_v	12	FALSE
Ti	sandwich_5h_3	1	FALSE
Ti	sandwich_6_5	1	TRUE
Ti	sandwich_6_5_v	2	FALSE
Ti	sandwich_7_5	12	TRUE
Ti	sandwich_c5_5_i	2	FALSE
Ti	square-pyramid	61	TRUE
Ti	tetrahedral	77	TRUE
Ti	trigonal-bipyramid	155	TRUE
Tm	sandwich_5_5_i	8	FALSE
Tm	sandwich_5_5_v	8	FALSE
Tm	sandwich_8_3	1	TRUE
Tm	sandwich_8_8	1	TRUE
Tm	square-antiprosmatic	6	TRUE
U	dodecahedral	22	TRUE
U	octahedral	286	TRUE
U	paired-octahedral	2	TRUE
U	penta-trigonal-planar	2	TRUE
U	penta-trigonal-planar_i	6	TRUE
U	penta-trigonal-planar_i_i	1	TRUE
U	sandwich_4_3	1	TRUE
U	sandwich_5_5_4	16	FALSE
U	sandwich_5_5_star	6	FALSE
U	sandwich_5_5_v	60	FALSE
U	sandwich_5_5_v_v	2	FALSE
U	sandwich_5_5_v_v_3d	1	FALSE
U	sandwich_5_5_vi	35	FALSE
U	sandwich_5_square_pyramid	12	FALSE
U	sandwich_5_tricapped_v	1	FALSE
U	sandwich_5h_3	1	FALSE
U	sandwich_6_3	1	TRUE
U	sandwich_6_6_triangle	1	FALSE
U	sandwich_6_trigonal_pyramid	3	FALSE
U	sandwich_8_3	1	TRUE
U	sandwich_8_4	1	TRUE
U	sandwich_8_5	5	TRUE
U	sandwich_8_5_i	19	FALSE
U	sandwich_8_8	6	TRUE
U	sandwich_c5_5_i	1	FALSE
U	square-antiprosmatic	11	TRUE
U	trigonal-prism	21	TRUE
V	dodecahedral	1	TRUE
V	octahedral	836	TRUE
V	pentagonal-bipyramid	39	TRUE
V	sandwich_5_3	4	TRUE
V	sandwich_5_4	8	TRUE
V	sandwich_5_5	5	TRUE
V	sandwich_5_5_i	17	FALSE
V	sandwich_5_5_v	11	FALSE
V	sandwich_5_tricapped_i	1	FALSE
V	sandwich_5_tricapped_v	2	FALSE
V	sandwich_6_6	7	FALSE
V	sandwich_7_5	13	TRUE
V	square-pyramid	418	TRUE
V	tetrahedral	334	TRUE
V	trigonal-bipyramid	173	TRUE
V	trigonal-prism	8	TRUE
V	trigonal-pyramid	11	TRUE
W	bicapped-octahedral	6	TRUE
W	dodecahedral	124	TRUE
W	octahedral	1667	TRUE
W	pentagonal-bipyramid	111	TRUE
W	sandwich_4h_3	4	FALSE
W	sandwich_5_2	4	TRUE
W	sandwich_5_3	62	TRUE
W	sandwich_5_4	39	TRUE
W	sandwich_5_5	1	TRUE
W	sandwich_5_5_i	2	FALSE
W	sandwich_5_5_v	12	FALSE
W	sandwich_5_square_pyramid	4	FALSE
W	sandwich_5_tricapped_i	8	FALSE
W	sandwich_5_tricapped_v	23	FALSE
W	sandwich_6_2	1	TRUE
W	sandwich_6_3	14	TRUE
W	sandwich_7_3	1	TRUE
W	square-antiprosmatic	271	TRUE
W	square-pyramid	109	TRUE
W	tetrahedral	89	TRUE
W	tricapped-trigonal-prismatic	7	TRUE
W	trigonal-bipyramid	33	TRUE
W	trigonal-prism	64	TRUE
Y	dodecahedral	101	TRUE
Y	octahedral	47	TRUE
Y	penta-trigonal-planar	1	TRUE
Y	penta-trigonal-planar_i	4	TRUE
Y	sandwich_4_3	1	TRUE
Y	sandwich_4h_3	1	FALSE
Y	sandwich_5_3	1	TRUE
Y	sandwich_5_4h_v	1	FALSE
Y	sandwich_5_5_4	8	FALSE
Y	sandwich_5_5_i	3	FALSE
Y	sandwich_5_5_v	28	FALSE
Y	sandwich_5_square_pyramid	10	FALSE
Y	sandwich_5_tricapped_i	1	FALSE
Y	sandwich_5h_3	1	FALSE
Y	sandwich_6_5_v	1	FALSE
Y	sandwich_8_3	2	TRUE
Y	sandwich_8_5	2	TRUE
Y	sandwich_8_8	3	TRUE
Yb	ball	9	TRUE
Yb	dodecahedral	55	TRUE
Yb	octahedral	86	TRUE
Yb	penta-trigonal-planar	1	TRUE
Yb	penta-trigonal-planar_i	2	TRUE
Yb	sandwich_4h_3	1	FALSE
Yb	sandwich_5_4h_v	1	FALSE
Yb	sandwich_5_5_4	7	FALSE
Yb	sandwich_5_5_i	6	FALSE
Yb	sandwich_5_5_v	37	FALSE
Yb	sandwich_5_5_vi	11	FALSE
Yb	sandwich_5_square_pyramid	4	FALSE
Yb	sandwich_6_4	2	TRUE
Yb	sandwich_6_6_v	1	FALSE
Yb	square-antiprosmatic	121	TRUE
Yb	trigonal-bipyramid	22	TRUE
Zn	bent	9	TRUE
Zn	linear	23	TRUE
Zn	octahedral	3355	TRUE
Zn	pyramid	77	TRUE
Zn	sandwich_5_1	3	TRUE
Zn	square-planar	148	TRUE
Zn	square-pyramid	1850	TRUE
Zn	t-shape	23	TRUE
Zn	tetrahedral	7408	TRUE
Zn	trigonal-bipyramid	1984	TRUE
Zn	trigonal-planar	213	TRUE
Zn	trigonal-prism	29	TRUE
Zn	trigonal-pyramid	525	TRUE
Zr	bicapped-octahedral	5	TRUE
Zr	dodecahedral	96	TRUE
Zr	octahedral	300	TRUE
Zr	sandwich_4h_3	1	FALSE
Zr	sandwich_5_4	1	TRUE
Zr	sandwich_5_4h_v	2	FALSE
Zr	sandwich_5_5_4	31	FALSE
Zr	sandwich_5_5_i	10	FALSE
Zr	sandwich_5_5_v	289	FALSE
Zr	sandwich_5_5_v_v	3	FALSE
Zr	sandwich_5_5_v_v_3d	1	FALSE
Zr	sandwich_5_5_vi	62	FALSE
Zr	sandwich_5_capped_square_pyramid	1	FALSE
Zr	sandwich_5_square_pyramid	26	FALSE
Zr	sandwich_5_tricapped_v	5	FALSE
Zr	sandwich_5h_3	1	FALSE
Zr	sandwich_6_4	1	TRUE
Zr	sandwich_7_1	2	TRUE
Zr	sandwich_7_2	1	TRUE
Zr	sandwich_7_3	1	TRUE
Zr	sandwich_7_5	18	TRUE
Zr	sandwich_8_3	4	TRUE
Zr	sandwich_c5_5_i	5	FALSE
