# Supplementary material for: Improving macromolecular structure refinement with metal-coordination restraints
Source: Acta Crystallogr D Struct Biol. 2024 Dec 3;80(Pt 12):821–33. doi: 10.1107/S2059798324011458 (PMC11626771; doi:10.1107/S2059798324011458)
Supplement: Supplementary file 3 [file d-80-00821-sup3.tgz]

Archive with 192 entries (191 files):
- ._scaled
- scaled
- scaled/._Sandwich_8_4.pdb
- scaled/Sandwich_8_4.pdb
- scaled/._CAPPED-TRIGONAL-PRISM.pdb
- scaled/CAPPED-TRIGONAL-PRISM.pdb
- scaled/._PENTA-TRIGONAL-PLANAR_I_I.pdb
- scaled/PENTA-TRIGONAL-PLANAR_I_I.pdb
- scaled/._Sandwich_8_5.pdb
- scaled/Sandwich_8_5.pdb
- scaled/._Sandwich_5_5_V.pdb
- scaled/Sandwich_5_5_V.pdb
- scaled/._SQUARE-PLANAR.pdb
- scaled/SQUARE-PLANAR.pdb
- scaled/._TRIGONAL-PRISM.pdb
- scaled/TRIGONAL-PRISM.pdb
- scaled/._Sandwich_6_6_V.pdb
- scaled/Sandwich_6_6_V.pdb
- scaled/._PENTA-TRIGONAL-PLANAR_V.pdb
- scaled/PENTA-TRIGONAL-PLANAR_V.pdb
- scaled/._HEXAGONAL-PLANAR.pdb
- scaled/HEXAGONAL-PLANAR.pdb
- scaled/._DODECAHEDRAL.pdb
- scaled/DODECAHEDRAL.pdb
- scaled/._Sandwich_5_4H_V.pdb
- scaled/Sandwich_5_4H_V.pdb
- scaled/._Sandwich_C5_5_I.pdb.pdb
- scaled/Sandwich_C5_5_I.pdb.pdb
- scaled/._Sandwich_5_5_4.pdb
- scaled/Sandwich_5_5_4.pdb
- scaled/._Sandwich_8_5_I.pdb
- scaled/Sandwich_8_5_I.pdb
- scaled/._TRIGONAL-PLANAR.pdb
- scaled/TRIGONAL-PLANAR.pdb
- scaled/._SEA-MINE.pdb
- scaled/SEA-MINE.pdb
- scaled/._Sandwich_5H_3.pdb
- scaled/Sandwich_5H_3.pdb
- scaled/._Sandwich_5_TRICAPPED_V.pdb
- scaled/Sandwich_5_TRICAPPED_V.pdb
- scaled/._Sandwich_8_3.pdb
- scaled/Sandwich_8_3.pdb
- scaled/._ALL-FACE-CAPPED-TRIGONAL-PRISMATIC.pdb
- scaled/ALL-FACE-CAPPED-TRIGONAL-PRISMATIC.pdb
- scaled/._PYRAMID.pdb
- scaled/PYRAMID.pdb
- scaled/._BICAPPED-OCTAHEDRAL.pdb
- scaled/BICAPPED-OCTAHEDRAL.pdb
- scaled/._CAPPED-LINEAR.pdb
- scaled/CAPPED-LINEAR.pdb
- scaled/._Sandwich_5_SQUARE_PYRAMID.pdb
- scaled/Sandwich_5_SQUARE_PYRAMID.pdb
- scaled/._CUBOCTAHEDRON.pdb
- scaled/CUBOCTAHEDRON.pdb
- scaled/._Sandwich_6_5_V.pdb
- scaled/Sandwich_6_5_V.pdb
- scaled/._ELONGATED-TRIANGULAR-BIPYRAMID.pdb
- scaled/ELONGATED-TRIANGULAR-BIPYRAMID.pdb
- scaled/._LINEAR.pdb
- scaled/LINEAR.pdb
- scaled/._Sandwich_5_HEXAGON_PYRAMID.pdb
- scaled/Sandwich_5_HEXAGON_PYRAMID.pdb
- scaled/._Sandwich_5_5O.pdb
- scaled/Sandwich_5_5O.pdb
- scaled/._PAIRED-OCTAHEDRAL.pdb
- scaled/PAIRED-OCTAHEDRAL.pdb
- scaled/._PENTAGONAL-BIPYRAMID.pdb
- scaled/PENTAGONAL-BIPYRAMID.pdb
- scaled/._CAPPED-SQUARE-PLANAR.pdb
- scaled/CAPPED-SQUARE-PLANAR.pdb
- scaled/._BICAPPED-SQUARE-ANTIPRISMATIC.pdb
- scaled/BICAPPED-SQUARE-ANTIPRISMATIC.pdb
- scaled/._BICAPPED-SQUARE-PLANAR.pdb
- scaled/BICAPPED-SQUARE-PLANAR.pdb
- scaled/._Sandwich_5_4H.pdb
- scaled/Sandwich_5_4H.pdb
- scaled/._Sandwich_8_8_V.pdb
- scaled/Sandwich_8_8_V.pdb
- scaled/._HEXAGONAL-BIPYRAMID.pdb
- scaled/HEXAGONAL-BIPYRAMID.pdb
- scaled/._Sandwich_7_1.pdb
- scaled/Sandwich_7_1.pdb
- scaled/._Sandwich_5_3.pdb
- scaled/Sandwich_5_3.pdb
- scaled/._Sandwich_5_2.pdb
- scaled/Sandwich_5_2.pdb
- scaled/._PENTA-TRIGONAL-PLANAR.pdb
- scaled/PENTA-TRIGONAL-PLANAR.pdb
- scaled/._Sandwich_7_2.pdb
- scaled/Sandwich_7_2.pdb
- scaled/._Sandwich_5_4_I.pdb
- scaled/Sandwich_5_4_I.pdb
- scaled/._Sandwich_5_1.pdb
- scaled/Sandwich_5_1.pdb
- scaled/._OCTAHEDRAL.pdb
- scaled/OCTAHEDRAL.pdb
- scaled/._Sandwich_4H_4H.pdb
- scaled/Sandwich_4H_4H.pdb
- scaled/._Sandwich_7_3.pdb
- scaled/Sandwich_7_3.pdb
- scaled/._Sandwich_4H_4.pdb
- scaled/Sandwich_4H_4.pdb
- scaled/._CUBIC.pdb
- scaled/CUBIC.pdb
- scaled/._TRICAPPED-TRIGONAL-PLANAR.pdb
- scaled/TRICAPPED-TRIGONAL-PLANAR.pdb
- scaled/._TRICAPPED-TRIGONAL-PRISMATIC.pdb
- scaled/TRICAPPED-TRIGONAL-PRISMATIC.pdb
- scaled/._BENT.pdb
- scaled/BENT.pdb
- scaled/._Sandwich_5_5.pdb
- scaled/Sandwich_5_5.pdb
- scaled/._Sandwich_5_4.pdb
- scaled/Sandwich_5_4.pdb
- scaled/._TRIGONAL-PYRAMID.pdb
- scaled/TRIGONAL-PYRAMID.pdb
- scaled/._BALL.pdb
- scaled/BALL.pdb
- scaled/._Sandwich_5_PENTAGON_PYRAMID.pdb
- scaled/Sandwich_5_PENTAGON_PYRAMID.pdb
- scaled/._SQUARE-ANTIPROSMATIC.pdb
- scaled/SQUARE-ANTIPROSMATIC.pdb
- scaled/._Sandwich_4H_3.pdb
- scaled/Sandwich_4H_3.pdb
- scaled/._Sandwich_8_8_I.pdb
- scaled/Sandwich_8_8_I.pdb
- scaled/._Sandwich_6_TRIGONAL_PYRAMID.pdb
- scaled/Sandwich_6_TRIGONAL_PYRAMID.pdb
- scaled/._Sandwich_6_6_TRIANGLE.pdb
- scaled/Sandwich_6_6_TRIANGLE.pdb
- scaled/._BICAPPED-LINEAR.pdb
- scaled/BICAPPED-LINEAR.pdb
- scaled/._Sandwich_7_5.pdb
- scaled/Sandwich_7_5.pdb
- scaled/._CAPPED-OCTAHEDRAL.pdb
- scaled/CAPPED-OCTAHEDRAL.pdb
- scaled/._Sandwich_5_5_V_V.pdb
- scaled/Sandwich_5_5_V_V.pdb
- scaled/._Sandwich_4H_2.pdb
- scaled/Sandwich_4H_2.pdb
- scaled/._Sandwich_5_5_I.pdb
- scaled/Sandwich_5_5_I.pdb
- scaled/._SQUARE-NON-PLANAR.pdb
- scaled/SQUARE-NON-PLANAR.pdb
- scaled/._Sandwich_6_2.pdb
- scaled/Sandwich_6_2.pdb
- scaled/._T-SHAPE.pdb
- scaled/T-SHAPE.pdb
- scaled/._Sandwich_5_5_V_V_3D.pdb
- scaled/Sandwich_5_5_V_V_3D.pdb
- scaled/._Sandwich_5_CAPPED_1.pdb
- scaled/Sandwich_5_CAPPED_1.pdb
- scaled/._Sandwich_5_CAPPED_SQUARE_PYRAMID.pdb
- scaled/Sandwich_5_CAPPED_SQUARE_PYRAMID.pdb
- scaled/._Sandwich_6_3.pdb
- scaled/Sandwich_6_3.pdb
- scaled/._Sandwich_4_3.pdb
- scaled/Sandwich_4_3.pdb
- scaled/._PENTAGONAL-ANTIPROSMATIC.pdb
- scaled/PENTAGONAL-ANTIPROSMATIC.pdb
- scaled/._Sandwich_6_1.pdb
- scaled/Sandwich_6_1.pdb
- scaled/._PENTA-TRIGONAL-PLANAR_I.pdb
- scaled/PENTA-TRIGONAL-PLANAR_I.pdb
- scaled/._Sandwich_4_2.pdb
- scaled/Sandwich_4_2.pdb
- scaled/._PENTAGONAL-PROSMATIC.pdb
- scaled/PENTAGONAL-PROSMATIC.pdb
- scaled/._Sandwich_5_TRICAPPED_I.pdb
- scaled/Sandwich_5_TRICAPPED_I.pdb
- scaled/._Sandwich_6_4.pdb
- scaled/Sandwich_6_4.pdb
- scaled/._Sandwich_5_5_STAR.pdb
- scaled/Sandwich_5_5_STAR.pdb
- scaled/._TETRAHEDRAL.pdb
- scaled/TETRAHEDRAL.pdb
- scaled/._SQUARE-PYRAMID.pdb
- scaled/SQUARE-PYRAMID.pdb
- scaled/._TRIGONAL-BIPYRAMID.pdb
- scaled/TRIGONAL-BIPYRAMID.pdb
- scaled/._Sandwich_6_5.pdb
- scaled/Sandwich_6_5.pdb
- scaled/._Sandwich_5_5_VI.pdb
- scaled/Sandwich_5_5_VI.pdb
- scaled/._Sandwich_8_8.pdb
- scaled/Sandwich_8_8.pdb
- scaled/._BICAPPED-TRIGONAL-PLANAR.pdb
- scaled/BICAPPED-TRIGONAL-PLANAR.pdb
- scaled/._Sandwich_6_6.pdb
- scaled/Sandwich_6_6.pdb
- scaled/._CAPPED-TRIGONAL-PLANAR.pdb
- scaled/CAPPED-TRIGONAL-PLANAR.pdb
