# Supplementary material for: Improving macromolecular structure refinement with metal-coordination restraints
Source: Acta Crystallogr D Struct Biol. 2024 Dec 3;80(Pt 12):821–33. doi: 10.1107/S2059798324011458 (PMC11626771; doi:10.1107/S2059798324011458)
Supplement: Supplementary file 3 [file d-80-00821-sup3.tgz › scaled/Sandwich_8_4.pdb]

HEADER     MONOMER TESTS                UNL DATE:                               
CRYST1  100.000  100.000  100.000  90.00  90.00  90.00 P 1                      
HETATM    1 M    UNL A   1       0.000   0.000   0.000  1.00 20.00           X  
HETATM    2  O1  UNL A   1      -0.804  -0.140  -0.578  1.00 20.00           O  
HETATM    3  O2  UNL A   1      -0.602  -0.644   0.473  1.00 20.00           O  
HETATM    4  O3  UNL A   1       0.346  -0.349  -0.871  1.00 20.00           O  
HETATM    5  O4  UNL A   1       0.844  -0.459   0.278  1.00 20.00           O  
HETATM    6  O5  UNL A   1       0.604  -0.795  -0.062  1.00 20.00           O  
HETATM    7  O6  UNL A   1       0.400  -0.741  -0.540  1.00 20.00           O  
HETATM    8  O7  UNL A   1      -0.519   0.855   0.008  1.00 20.00           O  
HETATM    9  O8  UNL A   1       0.447   0.152  -0.881  1.00 20.00           O  
HETATM   10  O9  UNL A   1       0.668   0.497  -0.554  1.00 20.00           O  
HETATM   11  O10 UNL A   1       0.885   0.459  -0.075  1.00 20.00           O  
HETATM   12  O11 UNL A   1       0.962   0.058   0.268  1.00 20.00           O  
HETATM   13  O12 UNL A   1      -0.113   0.298   0.948  1.00 20.00           O  
END                                                                             
