# Supplementary material for: Improving macromolecular structure refinement with metal-coordination restraints
Source: Acta Crystallogr D Struct Biol. 2024 Dec 3;80(Pt 12):821–33. doi: 10.1107/S2059798324011458 (PMC11626771; doi:10.1107/S2059798324011458)
Supplement: Supplementary file 3 [file d-80-00821-sup3.tgz › scaled/PENTA-TRIGONAL-PLANAR_I_I.pdb]

HEADER     MONOMER TESTS                UNL DATE:                               
CRYST1  100.000  100.000  100.000  90.00  90.00  90.00 P 1                      
HETATM    1 M    UNL A   1       0.000   0.000   0.000  1.00 20.00           X  
HETATM    2  O1  UNL A   1       0.000   0.000  -1.000  1.00 20.00           O  
HETATM    3  O2  UNL A   1      -0.167  -0.899  -0.406  1.00 20.00           O  
HETATM    4  O3  UNL A   1      -0.623  -0.740   0.253  1.00 20.00           O  
HETATM    5  O4  UNL A   1      -0.623  -0.740  -0.253  1.00 20.00           O  
HETATM    6  O5  UNL A   1       0.096  -0.995   0.000  1.00 20.00           O  
HETATM    7  O6  UNL A   1       0.861   0.305   0.406  1.00 20.00           O  
HETATM    8  O7  UNL A   1       0.862   0.305  -0.406  1.00 20.00           O  
HETATM    9  O8  UNL A   1      -0.167  -0.899   0.406  1.00 20.00           O  
HETATM   10  O9  UNL A   1       0.000   0.000   1.000  1.00 20.00           O  
HETATM   11  O10 UNL A   1      -0.330   0.910  -0.253  1.00 20.00           O  
HETATM   12  O11 UNL A   1      -0.910   0.415   0.000  1.00 20.00           O  
HETATM   13  O12 UNL A   1      -0.330   0.910   0.253  1.00 20.00           O  
HETATM   14  O13 UNL A   1       0.814   0.581   0.000  1.00 20.00           O  
HETATM   15  O14 UNL A   1      -0.695   0.594   0.406  1.00 20.00           O  
HETATM   16  O15 UNL A   1      -0.695   0.594  -0.406  1.00 20.00           O  
HETATM   17  O16 UNL A   1       0.953  -0.169   0.253  1.00 20.00           O  
HETATM   18  O17 UNL A   1       0.953  -0.169  -0.253  1.00 20.00           O  
END                                                                             
