# Supplementary material for: Improving macromolecular structure refinement with metal-coordination restraints
Source: Acta Crystallogr D Struct Biol. 2024 Dec 3;80(Pt 12):821–33. doi: 10.1107/S2059798324011458 (PMC11626771; doi:10.1107/S2059798324011458)
Supplement: Supplementary file 3 [file d-80-00821-sup3.tgz › scaled/Sandwich_8_5.pdb]

HEADER     MONOMER TESTS                UNL DATE:                               
CRYST1  100.000  100.000  100.000  90.00  90.00  90.00 P 1                      
HETATM    1 M    UNL A   1       0.000   0.000   0.000  1.00 20.00           X  
HETATM    2  O1  UNL A   1      -0.949  -0.285   0.137  1.00 20.00           O  
HETATM    3  O2  UNL A   1      -0.632  -0.671   0.388  1.00 20.00           O  
HETATM    4  O3  UNL A   1      -0.948   0.286   0.137  1.00 20.00           O  
HETATM    5  O4  UNL A   1      -0.632   0.671   0.388  1.00 20.00           O  
HETATM    6  O5  UNL A   1       0.379  -0.274  -0.884  1.00 20.00           O  
HETATM    7  O6  UNL A   1       0.379   0.274  -0.884  1.00 20.00           O  
HETATM    8  O7  UNL A   1      -0.202  -0.663   0.720  1.00 20.00           O  
HETATM    9  O8  UNL A   1       0.106  -0.277   0.955  1.00 20.00           O  
HETATM   10  O9  UNL A   1       0.106   0.277   0.955  1.00 20.00           O  
HETATM   11  O10 UNL A   1       0.738  -0.444  -0.507  1.00 20.00           O  
HETATM   12  O11 UNL A   1       0.961   0.000  -0.275  1.00 20.00           O  
HETATM   13  O12 UNL A   1       0.738   0.444  -0.507  1.00 20.00           O  
HETATM   14  O13 UNL A   1      -0.202   0.664   0.720  1.00 20.00           O  
END                                                                             
