# Supplementary material for: Improving macromolecular structure refinement with metal-coordination restraints
Source: Acta Crystallogr D Struct Biol. 2024 Dec 3;80(Pt 12):821–33. doi: 10.1107/S2059798324011458 (PMC11626771; doi:10.1107/S2059798324011458)
Supplement: Supplementary file 3 [file d-80-00821-sup3.tgz › scaled/Sandwich_5_5_V.pdb]

HEADER     MONOMER TESTS                UNL DATE:                               
CRYST1  100.000  100.000  100.000  90.00  90.00  90.00 P 1                      
HETATM    1 M    UNL A   1       0.000   0.000   0.000  1.00 20.00           X  
HETATM    2  O1  UNL A   1       0.443   0.095  -0.892  1.00 20.00           O  
HETATM    3  O2  UNL A   1       0.416   0.640  -0.646  1.00 20.00           O  
HETATM    4  O3  UNL A   1      -0.093  -0.093  -0.991  1.00 20.00           O  
HETATM    5  O4  UNL A   1      -0.175   0.775  -0.607  1.00 20.00           O  
HETATM    6  O5  UNL A   1      -0.476   0.314  -0.821  1.00 20.00           O  
HETATM    7  O6  UNL A   1      -0.712  -0.701  -0.047  1.00 20.00           O  
HETATM    8  O7  UNL A   1       0.093  -0.093   0.991  1.00 20.00           O  
HETATM    9  O8  UNL A   1       0.175   0.775   0.607  1.00 20.00           O  
HETATM   10  O9  UNL A   1       0.477   0.314   0.821  1.00 20.00           O  
HETATM   11  O10 UNL A   1      -0.443   0.095   0.892  1.00 20.00           O  
HETATM   12  O11 UNL A   1      -0.416   0.640   0.646  1.00 20.00           O  
HETATM   13  O12 UNL A   1       0.712  -0.701   0.047  1.00 20.00           O  
END                                                                             
