# Supplementary material for: Improving macromolecular structure refinement with metal-coordination restraints
Source: Acta Crystallogr D Struct Biol. 2024 Dec 3;80(Pt 12):821–33. doi: 10.1107/S2059798324011458 (PMC11626771; doi:10.1107/S2059798324011458)
Supplement: Supplementary file 3 [file d-80-00821-sup3.tgz › scaled/Sandwich_6_6_V.pdb]

HEADER     MONOMER TESTS                UNL DATE:                               
CRYST1  100.000  100.000  100.000  90.00  90.00  90.00 P 1                      
HETATM    1 M    UNL A   1       0.000   0.000   0.000  1.00 20.00           X  
HETATM    2  O1  UNL A   1      -0.963  -0.124  -0.241  1.00 20.00           O  
HETATM    3  O2  UNL A   1      -0.927   0.353   0.129  1.00 20.00           O  
HETATM    4  O3  UNL A   1       0.669  -0.578   0.467  1.00 20.00           O  
HETATM    5  O4  UNL A   1      -0.534  -0.732   0.423  1.00 20.00           O  
HETATM    6  O5  UNL A   1       0.762  -0.635  -0.128  1.00 20.00           O  
HETATM    7  O6  UNL A   1      -0.736  -0.671  -0.088  1.00 20.00           O  
HETATM    8  O7  UNL A   1      -0.159  -0.165  -0.973  1.00 20.00           O  
HETATM    9  O8  UNL A   1      -0.541  -0.272   0.796  1.00 20.00           O  
HETATM   10  O9  UNL A   1      -0.700   0.293   0.652  1.00 20.00           O  
HETATM   11  O10 UNL A   1       0.644  -0.065   0.762  1.00 20.00           O  
HETATM   12  O11 UNL A   1       0.905  -0.142  -0.400  1.00 20.00           O  
HETATM   13  O12 UNL A   1       0.035   0.959  -0.280  1.00 20.00           O  
HETATM   14  O13 UNL A   1       0.925   0.372  -0.080  1.00 20.00           O  
HETATM   15  O14 UNL A   1       0.763   0.406   0.503  1.00 20.00           O  
END                                                                             
