# Supplementary material for: Improving macromolecular structure refinement with metal-coordination restraints
Source: Acta Crystallogr D Struct Biol. 2024 Dec 3;80(Pt 12):821–33. doi: 10.1107/S2059798324011458 (PMC11626771; doi:10.1107/S2059798324011458)
Supplement: Supplementary file 3 [file d-80-00821-sup3.tgz › scaled/PENTA-TRIGONAL-PLANAR_V.pdb]

HEADER     MONOMER TESTS                UNL DATE:                               
CRYST1  100.000  100.000  100.000  90.00  90.00  90.00 P 1                      
HETATM    1 M    UNL A   1       0.000   0.000   0.000  1.00 20.00           X  
HETATM    2  O1  UNL A   1      -0.099  -0.458  -0.883  1.00 20.00           O  
HETATM    3  O2  UNL A   1      -0.099  -0.983  -0.154  1.00 20.00           O  
HETATM    4  O3  UNL A   1      -0.608  -0.449   0.655  1.00 20.00           O  
HETATM    5  O4  UNL A   1      -0.508   0.560  -0.654  1.00 20.00           O  
HETATM    6  O5  UNL A   1      -0.026   0.682  -0.731  1.00 20.00           O  
HETATM    7  O6  UNL A   1      -0.636   0.742  -0.211  1.00 20.00           O  
HETATM    8  O7  UNL A   1      -0.245   0.969  -0.019  1.00 20.00           O  
HETATM    9  O8  UNL A   1      -0.843  -0.035   0.537  1.00 20.00           O  
HETATM   10  O9  UNL A   1      -0.593   0.337   0.731  1.00 20.00           O  
HETATM   11  O10 UNL A   1      -0.197   0.166   0.966  1.00 20.00           O  
HETATM   12  O11 UNL A   1      -0.202  -0.337   0.920  1.00 20.00           O  
HETATM   13  O12 UNL A   1       0.852  -0.426   0.303  1.00 20.00           O  
HETATM   14  O13 UNL A   1       0.926  -0.331  -0.181  1.00 20.00           O  
HETATM   15  O14 UNL A   1       0.899   0.376   0.225  1.00 20.00           O  
HETATM   16  O15 UNL A   1       0.956   0.171  -0.238  1.00 20.00           O  
HETATM   17  O16 UNL A   1       0.124   0.934  -0.335  1.00 20.00           O  
HETATM   18  O17 UNL A   1       0.837   0.002   0.547  1.00 20.00           O  
END                                                                             
