# Supplementary material for: Improving macromolecular structure refinement with metal-coordination restraints
Source: Acta Crystallogr D Struct Biol. 2024 Dec 3;80(Pt 12):821–33. doi: 10.1107/S2059798324011458 (PMC11626771; doi:10.1107/S2059798324011458)
Supplement: Supplementary file 3 [file d-80-00821-sup3.tgz › scaled/Sandwich_5_4H_V.pdb]

HEADER     MONOMER TESTS                UNL DATE:                               
CRYST1  100.000  100.000  100.000  90.00  90.00  90.00 P 1                      
HETATM    1 M    UNL A   1       0.000   0.000   0.000  1.00 20.00           X  
HETATM    2  O1  UNL A   1      -0.722   0.480  -0.498  1.00 20.00           O  
HETATM    3  O2  UNL A   1      -0.538  -0.818  -0.203  1.00 20.00           O  
HETATM    4  O3  UNL A   1      -0.251  -0.643  -0.724  1.00 20.00           O  
HETATM    5  O4  UNL A   1      -0.357   0.460   0.813  1.00 20.00           O  
HETATM    6  O5  UNL A   1      -0.434  -0.122   0.893  1.00 20.00           O  
HETATM    7  O6  UNL A   1       0.537   0.636  -0.554  1.00 20.00           O  
HETATM    8  O7  UNL A   1       0.335  -0.586  -0.738  1.00 20.00           O  
HETATM    9  O8  UNL A   1       0.677  -0.696  -0.238  1.00 20.00           O  
HETATM   10  O9  UNL A   1       0.218   0.579   0.786  1.00 20.00           O  
HETATM   11  O10 UNL A   1       0.100  -0.381   0.919  1.00 20.00           O  
HETATM   12  O11 UNL A   1       0.519   0.062   0.852  1.00 20.00           O  
END                                                                             
