# Supplementary material for: Improving macromolecular structure refinement with metal-coordination restraints
Source: Acta Crystallogr D Struct Biol. 2024 Dec 3;80(Pt 12):821–33. doi: 10.1107/S2059798324011458 (PMC11626771; doi:10.1107/S2059798324011458)
Supplement: Supplementary file 3 [file d-80-00821-sup3.tgz › scaled/Sandwich_C5_5_I.pdb.pdb]

HEADER     MONOMER TESTS                UNL DATE:                               
CRYST1  100.000  100.000  100.000  90.00  90.00  90.00 P 1                      
HETATM    1 M    UNL A   1       0.000   0.000   0.000  1.00 20.00           X  
HETATM    2  O1  UNL A   1      -0.898   0.256  -0.358  1.00 20.00           O  
HETATM    3  O2  UNL A   1      -0.029  -0.999   0.039  1.00 20.00           O  
HETATM    4  O3  UNL A   1      -0.062  -0.808   0.586  1.00 20.00           O  
HETATM    5  O4  UNL A   1      -0.733   0.347   0.584  1.00 20.00           O  
HETATM    6  O5  UNL A   1      -0.986   0.002   0.167  1.00 20.00           O  
HETATM    7  O6  UNL A   1      -0.595   0.758  -0.266  1.00 20.00           O  
HETATM    8  O7  UNL A   1      -0.498   0.813   0.303  1.00 20.00           O  
HETATM    9  O8  UNL A   1       0.223   0.154  -0.963  1.00 20.00           O  
HETATM   10  O9  UNL A   1       0.516   0.105   0.850  1.00 20.00           O  
HETATM   11  O10 UNL A   1       0.833   0.348   0.430  1.00 20.00           O  
HETATM   12  O11 UNL A   1       1.000   0.011   0.016  1.00 20.00           O  
HETATM   13  O12 UNL A   1       0.819  -0.560   0.122  1.00 20.00           O  
HETATM   14  O13 UNL A   1       0.437  -0.868  -0.237  1.00 20.00           O  
HETATM   15  O14 UNL A   1       0.484  -0.513   0.709  1.00 20.00           O  
END                                                                             
