# Supplementary material for: Improving macromolecular structure refinement with metal-coordination restraints
Source: Acta Crystallogr D Struct Biol. 2024 Dec 3;80(Pt 12):821–33. doi: 10.1107/S2059798324011458 (PMC11626771; doi:10.1107/S2059798324011458)
Supplement: Supplementary file 3 [file d-80-00821-sup3.tgz › scaled/Sandwich_5_5_4.pdb]

HEADER     MONOMER TESTS                UNL DATE:                               
CRYST1  100.000  100.000  100.000  90.00  90.00  90.00 P 1                      
HETATM    1 M    UNL A   1       0.000   0.000   0.000  1.00 20.00           X  
HETATM    2  O1  UNL A   1       0.232  -0.972   0.040  1.00 20.00           O  
HETATM    3  O2  UNL A   1      -0.318  -0.948   0.006  1.00 20.00           O  
HETATM    4  O3  UNL A   1      -0.516  -0.714   0.473  1.00 20.00           O  
HETATM    5  O4  UNL A   1       0.386  -0.756   0.528  1.00 20.00           O  
HETATM    6  O5  UNL A   1       0.318   0.948   0.006  1.00 20.00           O  
HETATM    7  O6  UNL A   1       0.765  -0.047  -0.642  1.00 20.00           O  
HETATM    8  O7  UNL A   1       0.266  -0.019  -0.964  1.00 20.00           O  
HETATM    9  O8  UNL A   1      -0.232   0.972   0.040  1.00 20.00           O  
HETATM   10  O9  UNL A   1      -0.765   0.047  -0.642  1.00 20.00           O  
HETATM   11  O10 UNL A   1      -0.266   0.019  -0.964  1.00 20.00           O  
HETATM   12  O11 UNL A   1       0.516   0.714   0.473  1.00 20.00           O  
HETATM   13  O12 UNL A   1       0.078   0.598   0.797  1.00 20.00           O  
HETATM   14  O13 UNL A   1      -0.386   0.756   0.528  1.00 20.00           O  
HETATM   15  O14 UNL A   1      -0.078  -0.598   0.797  1.00 20.00           O  
END                                                                             
