# Supplementary material for: Improving macromolecular structure refinement with metal-coordination restraints
Source: Acta Crystallogr D Struct Biol. 2024 Dec 3;80(Pt 12):821–33. doi: 10.1107/S2059798324011458 (PMC11626771; doi:10.1107/S2059798324011458)
Supplement: Supplementary file 3 [file d-80-00821-sup3.tgz › scaled/Sandwich_8_5_I.pdb]

HEADER     MONOMER TESTS                UNL DATE:                               
CRYST1  100.000  100.000  100.000  90.00  90.00  90.00 P 1                      
HETATM    1 M    UNL A   1       0.000   0.000   0.000  1.00 20.00           X  
HETATM    2  O1  UNL A   1      -0.063   0.476  -0.877  1.00 20.00           O  
HETATM    3  O2  UNL A   1      -0.526   0.560  -0.641  1.00 20.00           O  
HETATM    4  O3  UNL A   1      -0.338  -0.889   0.309  1.00 20.00           O  
HETATM    5  O4  UNL A   1      -0.175  -0.641   0.748  1.00 20.00           O  
HETATM    6  O5  UNL A   1      -0.499  -0.253   0.829  1.00 20.00           O  
HETATM    7  O6  UNL A   1      -0.847  -0.251   0.469  1.00 20.00           O  
HETATM    8  O7  UNL A   1      -0.765  -0.628   0.141  1.00 20.00           O  
HETATM    9  O8  UNL A   1      -0.421   0.864   0.276  1.00 20.00           O  
HETATM   10  O9  UNL A   1      -0.658   0.733  -0.169  1.00 20.00           O  
HETATM   11  O10 UNL A   1       0.432   0.541  -0.722  1.00 20.00           O  
HETATM   12  O11 UNL A   1       0.723  -0.668  -0.174  1.00 20.00           O  
HETATM   13  O12 UNL A   1       0.672   0.684  -0.284  1.00 20.00           O  
HETATM   14  O13 UNL A   1       0.538   0.817   0.205  1.00 20.00           O  
HETATM   15  O14 UNL A   1       0.073   0.890   0.449  1.00 20.00           O  
END                                                                             
