# Supplementary material for: Improving macromolecular structure refinement with metal-coordination restraints
Source: Acta Crystallogr D Struct Biol. 2024 Dec 3;80(Pt 12):821–33. doi: 10.1107/S2059798324011458 (PMC11626771; doi:10.1107/S2059798324011458)
Supplement: Supplementary file 3 [file d-80-00821-sup3.tgz › scaled/SEA-MINE.pdb]

HEADER     MONOMER TESTS                UNL DATE:                               
CRYST1  100.000  100.000  100.000  90.00  90.00  90.00 P 1                      
HETATM    1 M    UNL A   1       0.000   0.000   0.000  1.00 20.00           X  
HETATM    2  O1  UNL A   1      -0.955  -0.226  -0.190  1.00 20.00           O  
HETATM    3  O2  UNL A   1      -0.392  -0.644  -0.657  1.00 20.00           O  
HETATM    4  O3  UNL A   1      -0.267  -0.865   0.424  1.00 20.00           O  
HETATM    5  O4  UNL A   1      -0.352   0.460  -0.815  1.00 20.00           O  
HETATM    6  O5  UNL A   1      -0.620   0.752   0.224  1.00 20.00           O  
HETATM    7  O6  UNL A   1      -0.584   0.136   0.800  1.00 20.00           O  
HETATM    8  O7  UNL A   1       0.620  -0.752  -0.224  1.00 20.00           O  
HETATM    9  O8  UNL A   1       0.584  -0.136  -0.800  1.00 20.00           O  
HETATM   10  O9  UNL A   1       0.352  -0.460   0.815  1.00 20.00           O  
HETATM   11  O10 UNL A   1       0.267   0.865  -0.424  1.00 20.00           O  
HETATM   12  O11 UNL A   1       0.955   0.226   0.190  1.00 20.00           O  
HETATM   13  O12 UNL A   1       0.392   0.644   0.657  1.00 20.00           O  
END                                                                             
