# Supplementary material for: Improving macromolecular structure refinement with metal-coordination restraints
Source: Acta Crystallogr D Struct Biol. 2024 Dec 3;80(Pt 12):821–33. doi: 10.1107/S2059798324011458 (PMC11626771; doi:10.1107/S2059798324011458)
Supplement: Supplementary file 3 [file d-80-00821-sup3.tgz › scaled/Sandwich_5H_3.pdb]

HEADER     MONOMER TESTS                UNL DATE:                               
CRYST1  100.000  100.000  100.000  90.00  90.00  90.00 P 1                      
HETATM    1 M    UNL A   1       0.000   0.000   0.000  1.00 20.00           X  
HETATM    2  O1  UNL A   1       0.338  -0.821  -0.459  1.00 20.00           O  
HETATM    3  O2  UNL A   1       0.373  -0.403   0.836  1.00 20.00           O  
HETATM    4  O3  UNL A   1      -0.555   0.199  -0.808  1.00 20.00           O  
HETATM    5  O4  UNL A   1       0.672   0.514  -0.533  1.00 20.00           O  
HETATM    6  O5  UNL A   1      -0.839  -0.063   0.541  1.00 20.00           O  
HETATM    7  O6  UNL A   1      -0.585   0.482   0.652  1.00 20.00           O  
HETATM    8  O7  UNL A   1      -0.018   0.576   0.817  1.00 20.00           O  
HETATM    9  O8  UNL A   1       0.454   0.174   0.874  1.00 20.00           O  
END                                                                             
