# Supplementary material for: Improving macromolecular structure refinement with metal-coordination restraints
Source: Acta Crystallogr D Struct Biol. 2024 Dec 3;80(Pt 12):821–33. doi: 10.1107/S2059798324011458 (PMC11626771; doi:10.1107/S2059798324011458)
Supplement: Supplementary file 3 [file d-80-00821-sup3.tgz › scaled/Sandwich_5_TRICAPPED_V.pdb]

HEADER     MONOMER TESTS                UNL DATE:                               
CRYST1  100.000  100.000  100.000  90.00  90.00  90.00 P 1                      
HETATM    1 M    UNL A   1       0.000   0.000   0.000  1.00 20.00           X  
HETATM    2  O1  UNL A   1      -0.811  -0.295  -0.505  1.00 20.00           O  
HETATM    3  O2  UNL A   1      -0.435  -0.742  -0.510  1.00 20.00           O  
HETATM    4  O3  UNL A   1      -0.352  -0.935   0.043  1.00 20.00           O  
HETATM    5  O4  UNL A   1      -0.979  -0.194   0.066  1.00 20.00           O  
HETATM    6  O5  UNL A   1      -0.688  -0.599   0.410  1.00 20.00           O  
HETATM    7  O6  UNL A   1      -0.255   0.870  -0.423  1.00 20.00           O  
HETATM    8  O7  UNL A   1       0.717   0.193  -0.670  1.00 20.00           O  
HETATM    9  O8  UNL A   1       0.982   0.024  -0.185  1.00 20.00           O  
HETATM   10  O9  UNL A   1       0.848  -0.529   0.037  1.00 20.00           O  
HETATM   11  O10 UNL A   1       0.173   0.433   0.885  1.00 20.00           O  
END                                                                             
