# Supplementary material for: Improving macromolecular structure refinement with metal-coordination restraints
Source: Acta Crystallogr D Struct Biol. 2024 Dec 3;80(Pt 12):821–33. doi: 10.1107/S2059798324011458 (PMC11626771; doi:10.1107/S2059798324011458)
Supplement: Supplementary file 3 [file d-80-00821-sup3.tgz › scaled/Sandwich_8_3.pdb]

HEADER     MONOMER TESTS                UNL DATE:                               
CRYST1  100.000  100.000  100.000  90.00  90.00  90.00 P 1                      
HETATM    1 M    UNL A   1       0.000   0.000   0.000  1.00 20.00           X  
HETATM    2  O1  UNL A   1      -0.516   0.042  -0.856  1.00 20.00           O  
HETATM    3  O2  UNL A   1      -0.457   0.323   0.829  1.00 20.00           O  
HETATM    4  O3  UNL A   1      -0.367  -0.923   0.118  1.00 20.00           O  
HETATM    5  O4  UNL A   1       0.660  -0.568  -0.492  1.00 20.00           O  
HETATM    6  O5  UNL A   1      -0.116  -0.043   0.992  1.00 20.00           O  
HETATM    7  O6  UNL A   1       0.388  -0.141   0.911  1.00 20.00           O  
HETATM    8  O7  UNL A   1       0.500   0.856   0.132  1.00 20.00           O  
HETATM    9  O8  UNL A   1      -0.013   0.973   0.232  1.00 20.00           O  
HETATM   10  O9  UNL A   1      -0.409   0.753   0.516  1.00 20.00           O  
HETATM   11  O10 UNL A   1       0.772   0.060   0.633  1.00 20.00           O  
HETATM   12  O11 UNL A   1       0.831   0.466   0.303  1.00 20.00           O  
END                                                                             
