# Supplementary material for: Improving macromolecular structure refinement with metal-coordination restraints
Source: Acta Crystallogr D Struct Biol. 2024 Dec 3;80(Pt 12):821–33. doi: 10.1107/S2059798324011458 (PMC11626771; doi:10.1107/S2059798324011458)
Supplement: Supplementary file 3 [file d-80-00821-sup3.tgz › scaled/Sandwich_5_SQUARE_PYRAMID.pdb]

HEADER     MONOMER TESTS                UNL DATE:                               
CRYST1  100.000  100.000  100.000  90.00  90.00  90.00 P 1                      
HETATM    1 M    UNL A   1       0.000   0.000   0.000  1.00 20.00           X  
HETATM    2  O1  UNL A   1      -0.990   0.135  -0.050  1.00 20.00           O  
HETATM    3  O2  UNL A   1       0.057   0.527  -0.848  1.00 20.00           O  
HETATM    4  O3  UNL A   1      -0.220  -0.798  -0.561  1.00 20.00           O  
HETATM    5  O4  UNL A   1       0.947  -0.128  -0.294  1.00 20.00           O  
HETATM    6  O5  UNL A   1      -0.256  -0.518   0.816  1.00 20.00           O  
HETATM    7  O6  UNL A   1       0.817  -0.329   0.474  1.00 20.00           O  
HETATM    8  O7  UNL A   1       0.871   0.155   0.466  1.00 20.00           O  
HETATM    9  O8  UNL A   1       0.956   0.292  -0.017  1.00 20.00           O  
HETATM   10  O9  UNL A   1       0.855  -0.518   0.018  1.00 20.00           O  
HETATM   11  O10 UNL A   1      -0.115   0.868   0.483  1.00 20.00           O  
END                                                                             
