# Supplementary material for: Improving macromolecular structure refinement with metal-coordination restraints
Source: Acta Crystallogr D Struct Biol. 2024 Dec 3;80(Pt 12):821–33. doi: 10.1107/S2059798324011458 (PMC11626771; doi:10.1107/S2059798324011458)
Supplement: Supplementary file 3 [file d-80-00821-sup3.tgz › scaled/Sandwich_6_5_V.pdb]

HEADER     MONOMER TESTS                UNL DATE:                               
CRYST1  100.000  100.000  100.000  90.00  90.00  90.00 P 1                      
HETATM    1 M    UNL A   1       0.000   0.000   0.000  1.00 20.00           X  
HETATM    2  O1  UNL A   1      -0.817  -0.083   0.570  1.00 20.00           O  
HETATM    3  O2  UNL A   1      -0.327  -0.904   0.276  1.00 20.00           O  
HETATM    4  O3  UNL A   1      -0.367  -0.868  -0.336  1.00 20.00           O  
HETATM    5  O4  UNL A   1       0.089  -0.746  -0.660  1.00 20.00           O  
HETATM    6  O5  UNL A   1       0.617  -0.659  -0.430  1.00 20.00           O  
HETATM    7  O6  UNL A   1       0.680  -0.720   0.142  1.00 20.00           O  
HETATM    8  O7  UNL A   1       0.240  -0.837   0.492  1.00 20.00           O  
HETATM    9  O8  UNL A   1      -0.974   0.220   0.047  1.00 20.00           O  
HETATM   10  O9  UNL A   1      -0.669   0.742   0.051  1.00 20.00           O  
HETATM   11  O10 UNL A   1      -0.344   0.771   0.536  1.00 20.00           O  
HETATM   12  O11 UNL A   1      -0.409   0.282   0.868  1.00 20.00           O  
HETATM   13  O12 UNL A   1       0.055   0.448  -0.892  1.00 20.00           O  
HETATM   14  O13 UNL A   1       0.831   0.485   0.273  1.00 20.00           O  
END                                                                             
