# Supplementary material for: Improving macromolecular structure refinement with metal-coordination restraints
Source: Acta Crystallogr D Struct Biol. 2024 Dec 3;80(Pt 12):821–33. doi: 10.1107/S2059798324011458 (PMC11626771; doi:10.1107/S2059798324011458)
Supplement: Supplementary file 3 [file d-80-00821-sup3.tgz › scaled/Sandwich_5_HEXAGON_PYRAMID.pdb]

HEADER     MONOMER TESTS                UNL DATE:                               
CRYST1  100.000  100.000  100.000  90.00  90.00  90.00 P 1                      
HETATM    1 M    UNL A   1       0.000   0.000   0.000  1.00 20.00           X  
HETATM    2  O1  UNL A   1       0.364   0.743  -0.561  1.00 20.00           O  
HETATM    3  O2  UNL A   1       0.506   0.311  -0.804  1.00 20.00           O  
HETATM    4  O3  UNL A   1       0.636   0.765  -0.103  1.00 20.00           O  
HETATM    5  O4  UNL A   1      -0.472  -0.433  -0.768  1.00 20.00           O  
HETATM    6  O5  UNL A   1      -0.499   0.740   0.451  1.00 20.00           O  
HETATM    7  O6  UNL A   1      -0.828   0.334  -0.450  1.00 20.00           O  
HETATM    8  O7  UNL A   1       0.211  -0.961  -0.181  1.00 20.00           O  
HETATM    9  O8  UNL A   1       0.489  -0.624   0.609  1.00 20.00           O  
HETATM   10  O9  UNL A   1      -0.765  -0.448   0.463  1.00 20.00           O  
HETATM   11  O10 UNL A   1       0.098   0.285   0.953  1.00 20.00           O  
HETATM   12  O11 UNL A   1       0.858   0.064  -0.510  1.00 20.00           O  
HETATM   13  O12 UNL A   1       0.937   0.338  -0.085  1.00 20.00           O  
END                                                                             
