# Supplementary material for: Improving macromolecular structure refinement with metal-coordination restraints
Source: Acta Crystallogr D Struct Biol. 2024 Dec 3;80(Pt 12):821–33. doi: 10.1107/S2059798324011458 (PMC11626771; doi:10.1107/S2059798324011458)
Supplement: Supplementary file 3 [file d-80-00821-sup3.tgz › scaled/Sandwich_5_5O.pdb]

HEADER     MONOMER TESTS                UNL DATE:                               
CRYST1  100.000  100.000  100.000  90.00  90.00  90.00 P 1                      
HETATM    1 M    UNL A   1       0.000   0.000   0.000  1.00 20.00           X  
HETATM    2  O1  UNL A   1      -0.191  -0.401   0.896  1.00 20.00           O  
HETATM    3  O2  UNL A   1      -0.642  -0.598   0.480  1.00 20.00           O  
HETATM    4  O3  UNL A   1       0.114  -0.407  -0.906  1.00 20.00           O  
HETATM    5  O4  UNL A   1       0.626  -0.604  -0.495  1.00 20.00           O  
HETATM    6  O5  UNL A   1      -0.745   0.652   0.139  1.00 20.00           O  
HETATM    7  O6  UNL A   1      -0.248   0.766   0.593  1.00 20.00           O  
HETATM    8  O7  UNL A   1      -0.009   0.245   0.970  1.00 20.00           O  
HETATM    9  O8  UNL A   1       0.153   0.272  -0.950  1.00 20.00           O  
HETATM   10  O9  UNL A   1       0.960  -0.059  -0.272  1.00 20.00           O  
HETATM   11  O10 UNL A   1       0.675   0.477  -0.563  1.00 20.00           O  
END                                                                             
