# Supplementary material for: Improving macromolecular structure refinement with metal-coordination restraints
Source: Acta Crystallogr D Struct Biol. 2024 Dec 3;80(Pt 12):821–33. doi: 10.1107/S2059798324011458 (PMC11626771; doi:10.1107/S2059798324011458)
Supplement: Supplementary file 3 [file d-80-00821-sup3.tgz › scaled/CAPPED-SQUARE-PLANAR.pdb]

HEADER     MONOMER TESTS                UNL DATE:                               
CRYST1  100.000  100.000  100.000  90.00  90.00  90.00 P 1                      
HETATM    1 M    UNL A   1       0.000   0.000   0.000  1.00 20.00           X  
HETATM    2  O1  UNL A   1      -0.753   0.142  -0.642  1.00 20.00           O  
HETATM    3  O2  UNL A   1      -0.518   0.279   0.808  1.00 20.00           O  
HETATM    4  O3  UNL A   1      -0.452   0.715  -0.533  1.00 20.00           O  
HETATM    5  O4  UNL A   1       0.627  -0.499   0.598  1.00 20.00           O  
HETATM    6  O5  UNL A   1       0.562  -0.255  -0.787  1.00 20.00           O  
END                                                                             
