# Supplementary material for: Improving macromolecular structure refinement with metal-coordination restraints
Source: Acta Crystallogr D Struct Biol. 2024 Dec 3;80(Pt 12):821–33. doi: 10.1107/S2059798324011458 (PMC11626771; doi:10.1107/S2059798324011458)
Supplement: Supplementary file 3 [file d-80-00821-sup3.tgz › scaled/Sandwich_5_4H.pdb]

HEADER     MONOMER TESTS                UNL DATE:                               
CRYST1  100.000  100.000  100.000  90.00  90.00  90.00 P 1                      
HETATM    1 M    UNL A   1       0.000   0.000   0.000  1.00 20.00           X  
HETATM    2  O1  UNL A   1       0.409  -0.844   0.347  1.00 20.00           O  
HETATM    3  O2  UNL A   1      -0.284  -0.913   0.292  1.00 20.00           O  
HETATM    4  O3  UNL A   1      -0.566   0.389  -0.728  1.00 20.00           O  
HETATM    5  O4  UNL A   1       0.523   0.338  -0.782  1.00 20.00           O  
HETATM    6  O5  UNL A   1      -0.047   0.038  -0.998  1.00 20.00           O  
HETATM    7  O6  UNL A   1      -0.651  -0.426   0.627  1.00 20.00           O  
HETATM    8  O7  UNL A   1       0.618  -0.313   0.721  1.00 20.00           O  
HETATM    9  O8  UNL A   1      -0.319   0.895  -0.314  1.00 20.00           O  
HETATM   10  O9  UNL A   1       0.371   0.857  -0.356  1.00 20.00           O  
END                                                                             
