# Supplementary material for: Improving macromolecular structure refinement with metal-coordination restraints
Source: Acta Crystallogr D Struct Biol. 2024 Dec 3;80(Pt 12):821–33. doi: 10.1107/S2059798324011458 (PMC11626771; doi:10.1107/S2059798324011458)
Supplement: Supplementary file 3 [file d-80-00821-sup3.tgz › scaled/Sandwich_8_8_V.pdb]

HEADER     MONOMER TESTS                UNL DATE:                               
CRYST1  100.000  100.000  100.000  90.00  90.00  90.00 P 1                      
HETATM    1 M    UNL A   1       0.000   0.000   0.000  1.00 20.00           X  
HETATM    2  O1  UNL A   1       0.357  -0.817  -0.452  1.00 20.00           O  
HETATM    3  O2  UNL A   1      -0.108  -0.939  -0.328  1.00 20.00           O  
HETATM    4  O3  UNL A   1      -0.375  -0.923   0.087  1.00 20.00           O  
HETATM    5  O4  UNL A   1      -0.288  -0.784   0.550  1.00 20.00           O  
HETATM    6  O5  UNL A   1       0.128   0.087  -0.988  1.00 20.00           O  
HETATM    7  O6  UNL A   1      -0.891  -0.129  -0.435  1.00 20.00           O  
HETATM    8  O7  UNL A   1      -0.170   0.927  -0.334  1.00 20.00           O  
HETATM    9  O8  UNL A   1       0.328   0.900  -0.287  1.00 20.00           O  
HETATM   10  O9  UNL A   1      -0.558   0.829  -0.032  1.00 20.00           O  
HETATM   11  O10 UNL A   1      -0.619   0.658   0.428  1.00 20.00           O  
HETATM   12  O11 UNL A   1      -0.304   0.533   0.789  1.00 20.00           O  
HETATM   13  O12 UNL A   1       0.177   0.528   0.830  1.00 20.00           O  
HETATM   14  O13 UNL A   1       0.558   0.625   0.546  1.00 20.00           O  
HETATM   15  O14 UNL A   1       0.109  -0.614   0.782  1.00 20.00           O  
HETATM   16  O15 UNL A   1       0.556  -0.502   0.662  1.00 20.00           O  
HETATM   17  O16 UNL A   1       0.629   0.772   0.088  1.00 20.00           O  
HETATM   18  O17 UNL A   1       0.829  -0.496   0.260  1.00 20.00           O  
HETATM   19  O18 UNL A   1       0.754  -0.623  -0.209  1.00 20.00           O  
END                                                                             
