# Supplementary material for: Improving macromolecular structure refinement with metal-coordination restraints
Source: Acta Crystallogr D Struct Biol. 2024 Dec 3;80(Pt 12):821–33. doi: 10.1107/S2059798324011458 (PMC11626771; doi:10.1107/S2059798324011458)
Supplement: Supplementary file 3 [file d-80-00821-sup3.tgz › scaled/Sandwich_7_1.pdb]

HEADER     MONOMER TESTS                UNL DATE:                               
CRYST1  100.000  100.000  100.000  90.00  90.00  90.00 P 1                      
HETATM    1 M    UNL A   1       0.000   0.000   0.000  1.00 20.00           X  
HETATM    2  O1  UNL A   1      -0.802   0.542  -0.251  1.00 20.00           O  
HETATM    3  O2  UNL A   1      -0.808   0.472   0.353  1.00 20.00           O  
HETATM    4  O3  UNL A   1      -0.631  -0.487  -0.604  1.00 20.00           O  
HETATM    5  O4  UNL A   1      -0.722   0.110  -0.684  1.00 20.00           O  
HETATM    6  O5  UNL A   1       0.987   0.158   0.001  1.00 20.00           O  
HETATM    7  O6  UNL A   1      -0.588  -0.804  -0.087  1.00 20.00           O  
HETATM    8  O7  UNL A   1      -0.735  -0.034   0.677  1.00 20.00           O  
HETATM    9  O8  UNL A   1      -0.633  -0.602   0.487  1.00 20.00           O  
END                                                                             
