# Supplementary material for: Improving macromolecular structure refinement with metal-coordination restraints
Source: Acta Crystallogr D Struct Biol. 2024 Dec 3;80(Pt 12):821–33. doi: 10.1107/S2059798324011458 (PMC11626771; doi:10.1107/S2059798324011458)
Supplement: Supplementary file 3 [file d-80-00821-sup3.tgz › scaled/Sandwich_5_2.pdb]

HEADER     MONOMER TESTS                UNL DATE:                               
CRYST1  100.000  100.000  100.000  90.00  90.00  90.00 P 1                      
HETATM    1 M    UNL A   1       0.000   0.000   0.000  1.00 20.00           X  
HETATM    2  O1  UNL A   1      -0.156  -0.866   0.475  1.00 20.00           O  
HETATM    3  O2  UNL A   1      -0.267   0.829  -0.491  1.00 20.00           O  
HETATM    4  O3  UNL A   1      -0.329  -0.714  -0.619  1.00 20.00           O  
HETATM    5  O4  UNL A   1      -0.645  -0.764  -0.006  1.00 20.00           O  
HETATM    6  O5  UNL A   1       0.351  -0.779  -0.519  1.00 20.00           O  
HETATM    7  O6  UNL A   1       0.457  -0.876   0.156  1.00 20.00           O  
HETATM    8  O7  UNL A   1       0.416   0.651   0.635  1.00 20.00           O  
END                                                                             
