# Supplementary material for: Improving macromolecular structure refinement with metal-coordination restraints
Source: Acta Crystallogr D Struct Biol. 2024 Dec 3;80(Pt 12):821–33. doi: 10.1107/S2059798324011458 (PMC11626771; doi:10.1107/S2059798324011458)
Supplement: Supplementary file 3 [file d-80-00821-sup3.tgz › scaled/PENTA-TRIGONAL-PLANAR.pdb]

HEADER     MONOMER TESTS                UNL DATE:                               
CRYST1  100.000  100.000  100.000  90.00  90.00  90.00 P 1                      
HETATM    1 M    UNL A   1       0.000   0.000   0.000  1.00 20.00           X  
HETATM    2  O1  UNL A   1       0.475  -0.880  -0.004  1.00 20.00           O  
HETATM    3  O2  UNL A   1      -1.000   0.028  -0.004  1.00 20.00           O  
HETATM    4  O3  UNL A   1      -0.868  -0.255   0.426  1.00 20.00           O  
HETATM    5  O4  UNL A   1      -0.671  -0.697   0.253  1.00 20.00           O  
HETATM    6  O5  UNL A   1      -0.669  -0.699  -0.253  1.00 20.00           O  
HETATM    7  O6  UNL A   1      -0.864  -0.257  -0.432  1.00 20.00           O  
HETATM    8  O7  UNL A   1       0.213   0.879   0.426  1.00 20.00           O  
HETATM    9  O8  UNL A   1      -0.268   0.930   0.253  1.00 20.00           O  
HETATM   10  O9  UNL A   1      -0.271   0.929  -0.253  1.00 20.00           O  
HETATM   11  O10 UNL A   1       0.209   0.877  -0.432  1.00 20.00           O  
HETATM   12  O11 UNL A   1       0.655  -0.624   0.426  1.00 20.00           O  
HETATM   13  O12 UNL A   1       0.939  -0.232   0.253  1.00 20.00           O  
HETATM   14  O13 UNL A   1       0.940  -0.230  -0.253  1.00 20.00           O  
HETATM   15  O14 UNL A   1       0.655  -0.620  -0.432  1.00 20.00           O  
HETATM   16  O15 UNL A   1       0.524   0.852  -0.004  1.00 20.00           O  
END                                                                             
