# Supplementary material for: Improving macromolecular structure refinement with metal-coordination restraints
Source: Acta Crystallogr D Struct Biol. 2024 Dec 3;80(Pt 12):821–33. doi: 10.1107/S2059798324011458 (PMC11626771; doi:10.1107/S2059798324011458)
Supplement: Supplementary file 3 [file d-80-00821-sup3.tgz › scaled/Sandwich_7_2.pdb]

HEADER     MONOMER TESTS                UNL DATE:                               
CRYST1  100.000  100.000  100.000  90.00  90.00  90.00 P 1                      
HETATM    1 M    UNL A   1       0.000   0.000   0.000  1.00 20.00           X  
HETATM    2  O1  UNL A   1      -0.828  -0.179  -0.532  1.00 20.00           O  
HETATM    3  O2  UNL A   1      -0.961  -0.269   0.058  1.00 20.00           O  
HETATM    4  O3  UNL A   1       0.512   0.849  -0.129  1.00 20.00           O  
HETATM    5  O4  UNL A   1      -0.364  -0.393  -0.845  1.00 20.00           O  
HETATM    6  O5  UNL A   1       0.197  -0.975  -0.107  1.00 20.00           O  
HETATM    7  O6  UNL A   1       0.095  -0.742  -0.663  1.00 20.00           O  
HETATM    8  O7  UNL A   1       0.356   0.509   0.783  1.00 20.00           O  
HETATM    9  O8  UNL A   1      -0.652  -0.597   0.468  1.00 20.00           O  
HETATM   10  O9  UNL A   1      -0.138  -0.909   0.394  1.00 20.00           O  
END                                                                             
