# Supplementary material for: Improving macromolecular structure refinement with metal-coordination restraints
Source: Acta Crystallogr D Struct Biol. 2024 Dec 3;80(Pt 12):821–33. doi: 10.1107/S2059798324011458 (PMC11626771; doi:10.1107/S2059798324011458)
Supplement: Supplementary file 3 [file d-80-00821-sup3.tgz › scaled/Sandwich_5_4_I.pdb]

HEADER     MONOMER TESTS                UNL DATE:                               
CRYST1  100.000  100.000  100.000  90.00  90.00  90.00 P 1                      
HETATM    1 M    UNL A   1       0.000   0.000   0.000  1.00 20.00           X  
HETATM    2  O1  UNL A   1      -0.499   0.861  -0.103  1.00 20.00           O  
HETATM    3  O2  UNL A   1      -0.786   0.492   0.374  1.00 20.00           O  
HETATM    4  O3  UNL A   1      -0.581  -0.443  -0.683  1.00 20.00           O  
HETATM    5  O4  UNL A   1      -0.015  -0.312  -0.950  1.00 20.00           O  
HETATM    6  O5  UNL A   1       0.887  -0.100   0.451  1.00 20.00           O  
HETATM    7  O6  UNL A   1       0.047   0.960   0.275  1.00 20.00           O  
HETATM    8  O7  UNL A   1      -0.262   0.569   0.779  1.00 20.00           O  
HETATM    9  O8  UNL A   1      -0.467  -0.859  -0.210  1.00 20.00           O  
HETATM   10  O9  UNL A   1       0.135  -0.972  -0.192  1.00 20.00           O  
HETATM   11  O10 UNL A   1       0.415  -0.630  -0.656  1.00 20.00           O  
END                                                                             
