# Supplementary material for: Improving macromolecular structure refinement with metal-coordination restraints
Source: Acta Crystallogr D Struct Biol. 2024 Dec 3;80(Pt 12):821–33. doi: 10.1107/S2059798324011458 (PMC11626771; doi:10.1107/S2059798324011458)
Supplement: Supplementary file 3 [file d-80-00821-sup3.tgz › scaled/Sandwich_4H_4.pdb]

HEADER     MONOMER TESTS                UNL DATE:                               
CRYST1  100.000  100.000  100.000  90.00  90.00  90.00 P 1                      
HETATM    1 M    UNL A   1       0.000   0.000   0.000  1.00 20.00           X  
HETATM    2  O1  UNL A   1      -0.903   0.424  -0.073  1.00 20.00           O  
HETATM    3  O2  UNL A   1      -0.598  -0.790  -0.139  1.00 20.00           O  
HETATM    4  O3  UNL A   1       0.130   0.409  -0.903  1.00 20.00           O  
HETATM    5  O4  UNL A   1      -0.141   0.303   0.943  1.00 20.00           O  
HETATM    6  O5  UNL A   1       0.220  -0.186   0.958  1.00 20.00           O  
HETATM    7  O6  UNL A   1       0.043   0.796   0.604  1.00 20.00           O  
HETATM    8  O7  UNL A   1       0.668  -0.603  -0.436  1.00 20.00           O  
HETATM    9  O8  UNL A   1       0.743  -0.142   0.654  1.00 20.00           O  
END                                                                             
