# Supplementary material for: Improving macromolecular structure refinement with metal-coordination restraints
Source: Acta Crystallogr D Struct Biol. 2024 Dec 3;80(Pt 12):821–33. doi: 10.1107/S2059798324011458 (PMC11626771; doi:10.1107/S2059798324011458)
Supplement: Supplementary file 3 [file d-80-00821-sup3.tgz › scaled/Sandwich_5_PENTAGON_PYRAMID.pdb]

HEADER     MONOMER TESTS                UNL DATE:                               
CRYST1  100.000  100.000  100.000  90.00  90.00  90.00 P 1                      
HETATM    1 M    UNL A   1       0.000   0.000   0.000  1.00 20.00           X  
HETATM    2  O1  UNL A   1       0.771  -0.233  -0.593  1.00 20.00           O  
HETATM    3  O2  UNL A   1      -0.493  -0.640  -0.589  1.00 20.00           O  
HETATM    4  O3  UNL A   1      -0.450  -0.195  -0.871  1.00 20.00           O  
HETATM    5  O4  UNL A   1      -0.816  -0.546  -0.189  1.00 20.00           O  
HETATM    6  O5  UNL A   1       0.395  -0.775   0.494  1.00 20.00           O  
HETATM    7  O6  UNL A   1      -0.748   0.165  -0.643  1.00 20.00           O  
HETATM    8  O7  UNL A   1      -0.973  -0.045  -0.227  1.00 20.00           O  
HETATM    9  O8  UNL A   1       0.430   0.692  -0.581  1.00 20.00           O  
HETATM   10  O9  UNL A   1       0.803   0.128   0.583  1.00 20.00           O  
HETATM   11  O10 UNL A   1      -0.430   0.058   0.901  1.00 20.00           O  
HETATM   12  O11 UNL A   1      -0.262   0.885   0.384  1.00 20.00           O  
END                                                                             
