# Supplementary material for: Improving macromolecular structure refinement with metal-coordination restraints
Source: Acta Crystallogr D Struct Biol. 2024 Dec 3;80(Pt 12):821–33. doi: 10.1107/S2059798324011458 (PMC11626771; doi:10.1107/S2059798324011458)
Supplement: Supplementary file 3 [file d-80-00821-sup3.tgz › scaled/Sandwich_8_8_I.pdb]

HEADER     MONOMER TESTS                UNL DATE:                               
CRYST1  100.000  100.000  100.000  90.00  90.00  90.00 P 1                      
HETATM    1 M    UNL A   1       0.000   0.000   0.000  1.00 20.00           X  
HETATM    2  O1  UNL A   1      -0.906  -0.347  -0.243  1.00 20.00           O  
HETATM    3  O2  UNL A   1      -0.921  -0.294   0.256  1.00 20.00           O  
HETATM    4  O3  UNL A   1      -0.054  -0.993   0.105  1.00 20.00           O  
HETATM    5  O4  UNL A   1       0.872  -0.490  -0.013  1.00 20.00           O  
HETATM    6  O5  UNL A   1       0.825  -0.303  -0.477  1.00 20.00           O  
HETATM    7  O6  UNL A   1       0.625   0.780   0.026  1.00 20.00           O  
HETATM    8  O7  UNL A   1       0.656   0.609  -0.445  1.00 20.00           O  
HETATM    9  O8  UNL A   1       0.731   0.157  -0.664  1.00 20.00           O  
HETATM   10  O9  UNL A   1      -0.523   0.778  -0.349  1.00 20.00           O  
HETATM   11  O10 UNL A   1      -0.606   0.414  -0.679  1.00 20.00           O  
HETATM   12  O11 UNL A   1      -0.770  -0.072  -0.634  1.00 20.00           O  
HETATM   13  O12 UNL A   1       0.829  -0.323   0.456  1.00 20.00           O  
HETATM   14  O13 UNL A   1       0.729   0.122   0.674  1.00 20.00           O  
HETATM   15  O14 UNL A   1       0.647   0.589   0.483  1.00 20.00           O  
HETATM   16  O15 UNL A   1      -0.800   0.068   0.596  1.00 20.00           O  
HETATM   17  O16 UNL A   1      -0.641   0.547   0.538  1.00 20.00           O  
HETATM   18  O17 UNL A   1      -0.534   0.833   0.145  1.00 20.00           O  
END                                                                             
