# Supplementary material for: Improving macromolecular structure refinement with metal-coordination restraints
Source: Acta Crystallogr D Struct Biol. 2024 Dec 3;80(Pt 12):821–33. doi: 10.1107/S2059798324011458 (PMC11626771; doi:10.1107/S2059798324011458)
Supplement: Supplementary file 3 [file d-80-00821-sup3.tgz › scaled/Sandwich_6_6_TRIANGLE.pdb]

HEADER     MONOMER TESTS                UNL DATE:                               
CRYST1  100.000  100.000  100.000  90.00  90.00  90.00 P 1                      
HETATM    1 M    UNL A   1       0.000   0.000   0.000  1.00 20.00           X  
HETATM    2  O1  UNL A   1      -0.985  -0.061  -0.164  1.00 20.00           O  
HETATM    3  O2  UNL A   1      -0.942  -0.165   0.292  1.00 20.00           O  
HETATM    4  O3  UNL A   1      -0.790   0.149   0.595  1.00 20.00           O  
HETATM    5  O4  UNL A   1      -0.865   0.404  -0.296  1.00 20.00           O  
HETATM    6  O5  UNL A   1      -0.669   0.567   0.481  1.00 20.00           O  
HETATM    7  O6  UNL A   1      -0.696   0.718   0.031  1.00 20.00           O  
HETATM    8  O7  UNL A   1      -0.299  -0.303  -0.905  1.00 20.00           O  
HETATM    9  O8  UNL A   1       0.986   0.165   0.024  1.00 20.00           O  
HETATM   10  O9  UNL A   1       0.866   0.209  -0.455  1.00 20.00           O  
HETATM   11  O10 UNL A   1       0.693  -0.171  -0.700  1.00 20.00           O  
HETATM   12  O11 UNL A   1       0.657  -0.591  -0.469  1.00 20.00           O  
HETATM   13  O12 UNL A   1       0.779  -0.626  -0.027  1.00 20.00           O  
HETATM   14  O13 UNL A   1       0.049  -0.556   0.830  1.00 20.00           O  
HETATM   15  O14 UNL A   1       0.939  -0.263   0.220  1.00 20.00           O  
HETATM   16  O15 UNL A   1       0.307   0.944   0.117  1.00 20.00           O  
END                                                                             
