# Supplementary material for: Improving macromolecular structure refinement with metal-coordination restraints
Source: Acta Crystallogr D Struct Biol. 2024 Dec 3;80(Pt 12):821–33. doi: 10.1107/S2059798324011458 (PMC11626771; doi:10.1107/S2059798324011458)
Supplement: Supplementary file 3 [file d-80-00821-sup3.tgz › scaled/Sandwich_7_5.pdb]

HEADER     MONOMER TESTS                UNL DATE:                               
CRYST1  100.000  100.000  100.000  90.00  90.00  90.00 P 1                      
HETATM    1 M    UNL A   1       0.000   0.000   0.000  1.00 20.00           X  
HETATM    2  O1  UNL A   1      -0.103   0.273  -0.956  1.00 20.00           O  
HETATM    3  O2  UNL A   1       0.462   0.066  -0.885  1.00 20.00           O  
HETATM    4  O3  UNL A   1       0.797   0.603   0.021  1.00 20.00           O  
HETATM    5  O4  UNL A   1       0.869   0.212  -0.447  1.00 20.00           O  
HETATM    6  O5  UNL A   1      -0.192  -0.968   0.159  1.00 20.00           O  
HETATM    7  O6  UNL A   1      -0.552  -0.364   0.751  1.00 20.00           O  
HETATM    8  O7  UNL A   1       0.210  -0.817   0.537  1.00 20.00           O  
HETATM    9  O8  UNL A   1      -0.014  -0.445   0.895  1.00 20.00           O  
HETATM   10  O9  UNL A   1      -0.664  -0.686   0.296  1.00 20.00           O  
HETATM   11  O10 UNL A   1      -0.225   0.967  -0.119  1.00 20.00           O  
HETATM   12  O11 UNL A   1       0.312   0.936   0.165  1.00 20.00           O  
HETATM   13  O12 UNL A   1      -0.408   0.674  -0.616  1.00 20.00           O  
END                                                                             
