# Supplementary material for: Improving macromolecular structure refinement with metal-coordination restraints
Source: Acta Crystallogr D Struct Biol. 2024 Dec 3;80(Pt 12):821–33. doi: 10.1107/S2059798324011458 (PMC11626771; doi:10.1107/S2059798324011458)
Supplement: Supplementary file 3 [file d-80-00821-sup3.tgz › scaled/Sandwich_5_5_V_V.pdb]

HEADER     MONOMER TESTS                UNL DATE:                               
CRYST1  100.000  100.000  100.000  90.00  90.00  90.00 P 1                      
HETATM    1 M    UNL A   1       0.000   0.000   0.000  1.00 20.00           X  
HETATM    2  O1  UNL A   1      -0.638  -0.572   0.515  1.00 20.00           O  
HETATM    3  O2  UNL A   1      -0.372  -0.071  -0.926  1.00 20.00           O  
HETATM    4  O3  UNL A   1      -0.718  -0.091   0.690  1.00 20.00           O  
HETATM    5  O4  UNL A   1      -0.298   0.047   0.953  1.00 20.00           O  
HETATM    6  O5  UNL A   1      -0.695   0.233  -0.680  1.00 20.00           O  
HETATM    7  O6  UNL A   1      -0.465   0.669  -0.580  1.00 20.00           O  
HETATM    8  O7  UNL A   1       0.111  -0.907  -0.406  1.00 20.00           O  
HETATM    9  O8  UNL A   1       0.848  -0.522  -0.095  1.00 20.00           O  
HETATM   10  O9  UNL A   1      -0.167  -0.722   0.672  1.00 20.00           O  
HETATM   11  O10 UNL A   1       0.041  -0.337   0.941  1.00 20.00           O  
HETATM   12  O11 UNL A   1       0.076   0.181  -0.981  1.00 20.00           O  
HETATM   13  O12 UNL A   1       0.015   0.647  -0.763  1.00 20.00           O  
HETATM   14  O13 UNL A   1       0.025   0.925   0.380  1.00 20.00           O  
HETATM   15  O14 UNL A   1       0.809   0.506   0.299  1.00 20.00           O  
END                                                                             
