# Supplementary material for: Improving macromolecular structure refinement with metal-coordination restraints
Source: Acta Crystallogr D Struct Biol. 2024 Dec 3;80(Pt 12):821–33. doi: 10.1107/S2059798324011458 (PMC11626771; doi:10.1107/S2059798324011458)
Supplement: Supplementary file 3 [file d-80-00821-sup3.tgz › scaled/Sandwich_5_5_I.pdb]

HEADER     MONOMER TESTS                UNL DATE:                               
CRYST1  100.000  100.000  100.000  90.00  90.00  90.00 P 1                      
HETATM    1 M    UNL A   1       0.000   0.000   0.000  1.00 20.00           X  
HETATM    2  O1  UNL A   1      -0.782  -0.579   0.231  1.00 20.00           O  
HETATM    3  O2  UNL A   1      -0.702  -0.200   0.684  1.00 20.00           O  
HETATM    4  O3  UNL A   1      -0.307  -0.930   0.202  1.00 20.00           O  
HETATM    5  O4  UNL A   1       0.074  -0.772   0.632  1.00 20.00           O  
HETATM    6  O5  UNL A   1      -0.047  -0.396  -0.917  1.00 20.00           O  
HETATM    7  O6  UNL A   1       0.257   0.813  -0.522  1.00 20.00           O  
HETATM    8  O7  UNL A   1      -0.069   0.996  -0.059  1.00 20.00           O  
HETATM    9  O8  UNL A   1       0.246   0.869   0.430  1.00 20.00           O  
HETATM   10  O9  UNL A   1       0.750   0.604   0.271  1.00 20.00           O  
HETATM   11  O10 UNL A   1       0.756   0.572  -0.320  1.00 20.00           O  
HETATM   12  O11 UNL A   1      -0.174  -0.324   0.930  1.00 20.00           O  
END                                                                             
