# Supplementary material for: Improving macromolecular structure refinement with metal-coordination restraints
Source: Acta Crystallogr D Struct Biol. 2024 Dec 3;80(Pt 12):821–33. doi: 10.1107/S2059798324011458 (PMC11626771; doi:10.1107/S2059798324011458)
Supplement: Supplementary file 3 [file d-80-00821-sup3.tgz › scaled/Sandwich_6_2.pdb]

HEADER     MONOMER TESTS                UNL DATE:                               
CRYST1  100.000  100.000  100.000  90.00  90.00  90.00 P 1                      
HETATM    1 M    UNL A   1       0.000   0.000   0.000  1.00 20.00           X  
HETATM    2  O1  UNL A   1       0.854   0.197   0.482  1.00 20.00           O  
HETATM    3  O2  UNL A   1       0.690  -0.351  -0.633  1.00 20.00           O  
HETATM    4  O3  UNL A   1      -0.832   0.114  -0.543  1.00 20.00           O  
HETATM    5  O4  UNL A   1      -0.792   0.596  -0.131  1.00 20.00           O  
HETATM    6  O5  UNL A   1      -0.731   0.472   0.493  1.00 20.00           O  
HETATM    7  O6  UNL A   1      -0.703  -0.122   0.701  1.00 20.00           O  
HETATM    8  O7  UNL A   1      -0.735  -0.610   0.295  1.00 20.00           O  
HETATM    9  O8  UNL A   1      -0.810  -0.483  -0.332  1.00 20.00           O  
END                                                                             
