# Supplementary material for: Improving macromolecular structure refinement with metal-coordination restraints
Source: Acta Crystallogr D Struct Biol. 2024 Dec 3;80(Pt 12):821–33. doi: 10.1107/S2059798324011458 (PMC11626771; doi:10.1107/S2059798324011458)
Supplement: Supplementary file 3 [file d-80-00821-sup3.tgz › scaled/Sandwich_5_5_V_V_3D.pdb]

HEADER     MONOMER TESTS                UNL DATE:                               
CRYST1  100.000  100.000  100.000  90.00  90.00  90.00 P 1                      
HETATM    1 M    UNL A   1       0.000   0.000   0.000  1.00 20.00           X  
HETATM    2  O1  UNL A   1      -0.897  -0.342  -0.280  1.00 20.00           O  
HETATM    3  O2  UNL A   1      -0.574  -0.679  -0.458  1.00 20.00           O  
HETATM    4  O3  UNL A   1      -0.432   0.883   0.185  1.00 20.00           O  
HETATM    5  O4  UNL A   1      -0.482   0.010  -0.876  1.00 20.00           O  
HETATM    6  O5  UNL A   1      -0.838   0.072  -0.541  1.00 20.00           O  
HETATM    7  O6  UNL A   1      -0.529   0.143   0.837  1.00 20.00           O  
HETATM    8  O7  UNL A   1       0.837  -0.545  -0.054  1.00 20.00           O  
HETATM    9  O8  UNL A   1       0.468  -0.877  -0.107  1.00 20.00           O  
HETATM   10  O9  UNL A   1       0.229  -0.910   0.345  1.00 20.00           O  
HETATM   11  O10 UNL A   1      -0.312  -0.456  -0.834  1.00 20.00           O  
HETATM   12  O11 UNL A   1       0.457  -0.598   0.658  1.00 20.00           O  
HETATM   13  O12 UNL A   1       0.826  -0.383   0.415  1.00 20.00           O  
HETATM   14  O13 UNL A   1       0.546   0.639  -0.542  1.00 20.00           O  
HETATM   15  O14 UNL A   1       0.552   0.704   0.446  1.00 20.00           O  
END                                                                             
