# Supplementary material for: Improving macromolecular structure refinement with metal-coordination restraints
Source: Acta Crystallogr D Struct Biol. 2024 Dec 3;80(Pt 12):821–33. doi: 10.1107/S2059798324011458 (PMC11626771; doi:10.1107/S2059798324011458)
Supplement: Supplementary file 3 [file d-80-00821-sup3.tgz › scaled/Sandwich_5_CAPPED_SQUARE_PYRAMID.pdb]

HEADER     MONOMER TESTS                UNL DATE:                               
CRYST1  100.000  100.000  100.000  90.00  90.00  90.00 P 1                      
HETATM    1 M    UNL A   1       0.000   0.000   0.000  1.00 20.00           X  
HETATM    2  O1  UNL A   1      -0.087  -0.259  -0.962  1.00 20.00           O  
HETATM    3  O2  UNL A   1      -0.860  -0.216   0.462  1.00 20.00           O  
HETATM    4  O3  UNL A   1      -0.110  -0.938  -0.329  1.00 20.00           O  
HETATM    5  O4  UNL A   1      -0.424  -0.600  -0.678  1.00 20.00           O  
HETATM    6  O5  UNL A   1       0.068   0.876  -0.478  1.00 20.00           O  
HETATM    7  O6  UNL A   1      -0.034   0.639   0.769  1.00 20.00           O  
HETATM    8  O7  UNL A   1      -0.968   0.234   0.093  1.00 20.00           O  
HETATM    9  O8  UNL A   1       0.460  -0.367  -0.808  1.00 20.00           O  
HETATM   10  O9  UNL A   1       0.440  -0.796  -0.416  1.00 20.00           O  
HETATM   11  O10 UNL A   1       0.436  -0.501   0.748  1.00 20.00           O  
HETATM   12  O11 UNL A   1       0.929   0.349   0.122  1.00 20.00           O  
END                                                                             
