# Supplementary material for: Improving macromolecular structure refinement with metal-coordination restraints
Source: Acta Crystallogr D Struct Biol. 2024 Dec 3;80(Pt 12):821–33. doi: 10.1107/S2059798324011458 (PMC11626771; doi:10.1107/S2059798324011458)
Supplement: Supplementary file 3 [file d-80-00821-sup3.tgz › scaled/Sandwich_6_3.pdb]

HEADER     MONOMER TESTS                UNL DATE:                               
CRYST1  100.000  100.000  100.000  90.00  90.00  90.00 P 1                      
HETATM    1 M    UNL A   1       0.000   0.000   0.000  1.00 20.00           X  
HETATM    2  O1  UNL A   1       0.195  -0.790   0.581  1.00 20.00           O  
HETATM    3  O2  UNL A   1       0.535  -0.337  -0.774  1.00 20.00           O  
HETATM    4  O3  UNL A   1      -0.560  -0.296  -0.774  1.00 20.00           O  
HETATM    5  O4  UNL A   1      -0.029  -0.634  -0.773  1.00 20.00           O  
HETATM    6  O5  UNL A   1       0.587   0.564   0.581  1.00 20.00           O  
HETATM    7  O6  UNL A   1      -0.782   0.226   0.581  1.00 20.00           O  
HETATM    8  O7  UNL A   1       0.024   0.632  -0.774  1.00 20.00           O  
HETATM    9  O8  UNL A   1       0.563   0.292  -0.773  1.00 20.00           O  
HETATM   10  O9  UNL A   1      -0.534   0.342  -0.773  1.00 20.00           O  
END                                                                             
