# Supplementary material for: Improving macromolecular structure refinement with metal-coordination restraints
Source: Acta Crystallogr D Struct Biol. 2024 Dec 3;80(Pt 12):821–33. doi: 10.1107/S2059798324011458 (PMC11626771; doi:10.1107/S2059798324011458)
Supplement: Supplementary file 3 [file d-80-00821-sup3.tgz › scaled/PENTA-TRIGONAL-PLANAR_I.pdb]

HEADER     MONOMER TESTS                UNL DATE:                               
CRYST1  100.000  100.000  100.000  90.00  90.00  90.00 P 1                      
HETATM    1 M    UNL A   1       0.000   0.000   0.000  1.00 20.00           X  
HETATM    2  O1  UNL A   1       0.473  -0.852  -0.223  1.00 20.00           O  
HETATM    3  O2  UNL A   1      -0.258   0.187  -0.948  1.00 20.00           O  
HETATM    4  O3  UNL A   1      -0.603  -0.636   0.482  1.00 20.00           O  
HETATM    5  O4  UNL A   1      -0.555  -0.182  -0.812  1.00 20.00           O  
HETATM    6  O5  UNL A   1       0.573  -0.565  -0.594  1.00 20.00           O  
HETATM    7  O6  UNL A   1       0.710  -0.682   0.174  1.00 20.00           O  
HETATM    8  O7  UNL A   1      -0.005   0.256   0.967  1.00 20.00           O  
HETATM    9  O8  UNL A   1       0.450   0.352   0.821  1.00 20.00           O  
HETATM   10  O9  UNL A   1      -0.394   0.599  -0.697  1.00 20.00           O  
HETATM   11  O10 UNL A   1      -0.781   0.469  -0.413  1.00 20.00           O  
HETATM   12  O11 UNL A   1      -0.875  -0.003  -0.485  1.00 20.00           O  
HETATM   13  O12 UNL A   1      -0.038   0.877   0.479  1.00 20.00           O  
HETATM   14  O13 UNL A   1      -0.302   0.577   0.759  1.00 20.00           O  
HETATM   15  O14 UNL A   1       0.440   0.738   0.512  1.00 20.00           O  
HETATM   16  O15 UNL A   1       0.868  -0.206  -0.452  1.00 20.00           O  
HETATM   17  O16 UNL A   1       0.959  -0.282   0.030  1.00 20.00           O  
END                                                                             
