# Supplementary material for: Improving macromolecular structure refinement with metal-coordination restraints
Source: Acta Crystallogr D Struct Biol. 2024 Dec 3;80(Pt 12):821–33. doi: 10.1107/S2059798324011458 (PMC11626771; doi:10.1107/S2059798324011458)
Supplement: Supplementary file 3 [file d-80-00821-sup3.tgz › scaled/Sandwich_4_2.pdb]

HEADER     MONOMER TESTS                UNL DATE:                               
CRYST1  100.000  100.000  100.000  90.00  90.00  90.00 P 1                      
HETATM    1 M    UNL A   1       0.000   0.000   0.000  1.00 20.00           X  
HETATM    2  O1  UNL A   1      -0.991   0.082  -0.109  1.00 20.00           O  
HETATM    3  O2  UNL A   1      -0.729   0.673   0.126  1.00 20.00           O  
HETATM    4  O3  UNL A   1       0.642  -0.755   0.133  1.00 20.00           O  
HETATM    5  O4  UNL A   1      -0.842  -0.246   0.480  1.00 20.00           O  
HETATM    6  O5  UNL A   1      -0.598   0.334   0.729  1.00 20.00           O  
HETATM    7  O6  UNL A   1       0.645   0.450  -0.617  1.00 20.00           O  
END                                                                             
