# Supplementary material for: Improving macromolecular structure refinement with metal-coordination restraints
Source: Acta Crystallogr D Struct Biol. 2024 Dec 3;80(Pt 12):821–33. doi: 10.1107/S2059798324011458 (PMC11626771; doi:10.1107/S2059798324011458)
Supplement: Supplementary file 3 [file d-80-00821-sup3.tgz › scaled/Sandwich_5_TRICAPPED_I.pdb]

HEADER     MONOMER TESTS                UNL DATE:                               
CRYST1  100.000  100.000  100.000  90.00  90.00  90.00 P 1                      
HETATM    1 M    UNL A   1       0.000   0.000   0.000  1.00 20.00           X  
HETATM    2  O1  UNL A   1       0.314   0.282   0.907  1.00 20.00           O  
HETATM    3  O2  UNL A   1      -0.985   0.172   0.016  1.00 20.00           O  
HETATM    4  O3  UNL A   1      -0.161  -0.950  -0.268  1.00 20.00           O  
HETATM    5  O4  UNL A   1      -0.020  -0.588  -0.809  1.00 20.00           O  
HETATM    6  O5  UNL A   1       0.603  -0.338  -0.723  1.00 20.00           O  
HETATM    7  O6  UNL A   1       0.822  -0.554  -0.135  1.00 20.00           O  
HETATM    8  O7  UNL A   1       0.343  -0.929   0.142  1.00 20.00           O  
HETATM    9  O8  UNL A   1      -0.671   0.741  -0.001  1.00 20.00           O  
HETATM   10  O9  UNL A   1      -0.272   0.790  -0.550  1.00 20.00           O  
END                                                                             
