# Supplementary material for: Improving macromolecular structure refinement with metal-coordination restraints
Source: Acta Crystallogr D Struct Biol. 2024 Dec 3;80(Pt 12):821–33. doi: 10.1107/S2059798324011458 (PMC11626771; doi:10.1107/S2059798324011458)
Supplement: Supplementary file 3 [file d-80-00821-sup3.tgz › scaled/Sandwich_6_4.pdb]

HEADER     MONOMER TESTS                UNL DATE:                               
CRYST1  100.000  100.000  100.000  90.00  90.00  90.00 P 1                      
HETATM    1 M    UNL A   1       0.000   0.000   0.000  1.00 20.00           X  
HETATM    2  O1  UNL A   1      -0.769   0.242  -0.592  1.00 20.00           O  
HETATM    3  O2  UNL A   1       0.376   0.238  -0.896  1.00 20.00           O  
HETATM    4  O3  UNL A   1       0.589  -0.783   0.200  1.00 20.00           O  
HETATM    5  O4  UNL A   1      -0.259  -0.966  -0.006  1.00 20.00           O  
HETATM    6  O5  UNL A   1       0.220  -0.968  -0.117  1.00 20.00           O  
HETATM    7  O6  UNL A   1      -0.094  -0.625   0.775  1.00 20.00           O  
HETATM    8  O7  UNL A   1       0.406  -0.618   0.673  1.00 20.00           O  
HETATM    9  O8  UNL A   1      -0.441  -0.783   0.439  1.00 20.00           O  
HETATM   10  O9  UNL A   1       0.636   0.757   0.152  1.00 20.00           O  
HETATM   11  O10 UNL A   1      -0.495   0.744   0.450  1.00 20.00           O  
END                                                                             
