# Supplementary material for: Improving macromolecular structure refinement with metal-coordination restraints
Source: Acta Crystallogr D Struct Biol. 2024 Dec 3;80(Pt 12):821–33. doi: 10.1107/S2059798324011458 (PMC11626771; doi:10.1107/S2059798324011458)
Supplement: Supplementary file 3 [file d-80-00821-sup3.tgz › scaled/Sandwich_5_5_STAR.pdb]

HEADER     MONOMER TESTS                UNL DATE:                               
CRYST1  100.000  100.000  100.000  90.00  90.00  90.00 P 1                      
HETATM    1 M    UNL A   1       0.000   0.000   0.000  1.00 20.00           X  
HETATM    2  O1  UNL A   1      -0.292  -0.776  -0.560  1.00 20.00           O  
HETATM    3  O2  UNL A   1       0.037  -0.781   0.624  1.00 20.00           O  
HETATM    4  O3  UNL A   1      -0.937  -0.265   0.227  1.00 20.00           O  
HETATM    5  O4  UNL A   1       0.729  -0.286  -0.623  1.00 20.00           O  
HETATM    6  O5  UNL A   1      -0.171   0.362  -0.916  1.00 20.00           O  
HETATM    7  O6  UNL A   1       0.299   0.321   0.899  1.00 20.00           O  
HETATM    8  O7  UNL A   1       0.159   0.987  -0.029  1.00 20.00           O  
HETATM    9  O8  UNL A   1      -0.984   0.028  -0.174  1.00 20.00           O  
HETATM   10  O9  UNL A   1      -0.872   0.486  -0.053  1.00 20.00           O  
HETATM   11  O10 UNL A   1      -0.755   0.502   0.422  1.00 20.00           O  
HETATM   12  O11 UNL A   1      -0.793   0.038   0.609  1.00 20.00           O  
HETATM   13  O12 UNL A   1       0.781  -0.580  -0.232  1.00 20.00           O  
HETATM   14  O13 UNL A   1       0.941  -0.303   0.150  1.00 20.00           O  
HETATM   15  O14 UNL A   1       0.854   0.177  -0.490  1.00 20.00           O  
HETATM   16  O15 UNL A   1       0.985   0.170  -0.009  1.00 20.00           O  
END                                                                             
