# Supplementary material for: Improving macromolecular structure refinement with metal-coordination restraints
Source: Acta Crystallogr D Struct Biol. 2024 Dec 3;80(Pt 12):821–33. doi: 10.1107/S2059798324011458 (PMC11626771; doi:10.1107/S2059798324011458)
Supplement: Supplementary file 3 [file d-80-00821-sup3.tgz › scaled/SQUARE-PYRAMID.pdb]

HEADER              COORDINATION GEOMETRY:                    ID                
CRYST1  100.000  100.000  100.000  90.00  90.00  90.00 P 1                      
ATOM      1 M    XXX A   1       0.000   0.000   0.000  1.00 20.00           X  
ATOM      2  O1  XXX A   1       0.707   0.707   0.000  1.00 20.00           O  
ATOM      3  O2  XXX A   1      -0.707   0.707   0.000  1.00 20.00           O  
ATOM      4  O3  XXX A   1      -0.707  -0.707   0.000  1.00 20.00           O  
ATOM      5  O4  XXX A   1       0.707  -0.707   0.000  1.00 20.00           O  
ATOM      6  O5  XXX A   1       0.000   0.000   1.000  1.00 20.00           O  
END                                                                             
