# Supplementary material for: Improving macromolecular structure refinement with metal-coordination restraints
Source: Acta Crystallogr D Struct Biol. 2024 Dec 3;80(Pt 12):821–33. doi: 10.1107/S2059798324011458 (PMC11626771; doi:10.1107/S2059798324011458)
Supplement: Supplementary file 3 [file d-80-00821-sup3.tgz › scaled/Sandwich_5_5_VI.pdb]

HEADER     MONOMER TESTS                UNL DATE:                               
CRYST1  100.000  100.000  100.000  90.00  90.00  90.00 P 1                      
HETATM    1 M    UNL A   1       0.000   0.000   0.000  1.00 20.00           X  
HETATM    2  O1  UNL A   1      -0.514  -0.502  -0.696  1.00 20.00           O  
HETATM    3  O2  UNL A   1      -0.102  -0.786  -0.609  1.00 20.00           O  
HETATM    4  O3  UNL A   1      -0.576  -0.555   0.601  1.00 20.00           O  
HETATM    5  O4  UNL A   1      -0.130  -0.533   0.836  1.00 20.00           O  
HETATM    6  O5  UNL A   1      -0.375  -0.077  -0.924  1.00 20.00           O  
HETATM    7  O6  UNL A   1      -0.476   0.217   0.852  1.00 20.00           O  
HETATM    8  O7  UNL A   1      -0.790  -0.103   0.605  1.00 20.00           O  
HETATM    9  O8  UNL A   1      -0.427   0.882  -0.200  1.00 20.00           O  
HETATM   10  O9  UNL A   1       0.300  -0.535  -0.790  1.00 20.00           O  
HETATM   11  O10 UNL A   1       0.134  -0.088  -0.987  1.00 20.00           O  
HETATM   12  O11 UNL A   1       0.927  -0.311   0.208  1.00 20.00           O  
HETATM   13  O12 UNL A   1       0.647   0.760   0.055  1.00 20.00           O  
HETATM   14  O13 UNL A   1      -0.066  -0.050   0.997  1.00 20.00           O  
END                                                                             
