# Supplementary material for: Improving macromolecular structure refinement with metal-coordination restraints
Source: Acta Crystallogr D Struct Biol. 2024 Dec 3;80(Pt 12):821–33. doi: 10.1107/S2059798324011458 (PMC11626771; doi:10.1107/S2059798324011458)
Supplement: Supplementary file 3 [file d-80-00821-sup3.tgz › scaled/Sandwich_8_8.pdb]

HEADER     MONOMER TESTS                UNL DATE:                               
CRYST1  100.000  100.000  100.000  90.00  90.00  90.00 P 1                      
HETATM    1 M    UNL A   1       0.000   0.000   0.000  1.00 20.00           X  
HETATM    2  O1  UNL A   1      -0.574  -0.066  -0.816  1.00 20.00           O  
HETATM    3  O2  UNL A   1      -0.839  -0.305  -0.450  1.00 20.00           O  
HETATM    4  O3  UNL A   1      -0.744  -0.662  -0.092  1.00 20.00           O  
HETATM    5  O4  UNL A   1      -0.053  -0.086  -0.995  1.00 20.00           O  
HETATM    6  O5  UNL A   1       0.053   0.086   0.995  1.00 20.00           O  
HETATM    7  O6  UNL A   1      -0.371   0.370   0.852  1.00 20.00           O  
HETATM    8  O7  UNL A   1      -0.305  -0.951   0.045  1.00 20.00           O  
HETATM    9  O8  UNL A   1      -0.200   0.970   0.138  1.00 20.00           O  
HETATM   10  O9  UNL A   1      -0.471   0.721   0.509  1.00 20.00           O  
HETATM   11  O10 UNL A   1       0.200  -0.970  -0.138  1.00 20.00           O  
HETATM   12  O11 UNL A   1       0.471  -0.721  -0.509  1.00 20.00           O  
HETATM   13  O12 UNL A   1       0.371  -0.370  -0.852  1.00 20.00           O  
HETATM   14  O13 UNL A   1       0.574   0.066   0.816  1.00 20.00           O  
HETATM   15  O14 UNL A   1       0.839   0.305   0.450  1.00 20.00           O  
HETATM   16  O15 UNL A   1       0.305   0.951  -0.045  1.00 20.00           O  
HETATM   17  O16 UNL A   1       0.744   0.662   0.092  1.00 20.00           O  
END                                                                             
