# Supplementary material for: Improving macromolecular structure refinement with metal-coordination restraints
Source: Acta Crystallogr D Struct Biol. 2024 Dec 3;80(Pt 12):821–33. doi: 10.1107/S2059798324011458 (PMC11626771; doi:10.1107/S2059798324011458)
Supplement: Supplementary file 3 [file d-80-00821-sup3.tgz › scaled/BICAPPED-TRIGONAL-PLANAR.pdb]

HEADER     MONOMER TESTS                UNL DATE:                               
CRYST1  100.000  100.000  100.000  90.00  90.00  90.00 P 1                      
HETATM    1 M    UNL A   1       0.000   0.000   0.000  1.00 20.00           X  
HETATM    2  O1  UNL A   1      -0.471  -0.177   0.864  1.00 20.00           O  
HETATM    3  O2  UNL A   1      -0.530  -0.712   0.460  1.00 20.00           O  
HETATM    4  O3  UNL A   1       0.509   0.790  -0.342  1.00 20.00           O  
HETATM    5  O4  UNL A   1       0.250  -0.580  -0.775  1.00 20.00           O  
HETATM    6  O5  UNL A   1       0.253   0.933   0.257  1.00 20.00           O  
END                                                                             
